# Supplementary material for: Rapid adaptation through genomic and epigenomic responses following translocations in an endangered salmonid
Source: Evol Appl. 2021 Jul 6;14(10):2470–89. doi: 10.1111/eva.13267 (PMC8549615; doi:10.1111/eva.13267)
Supplement: Supplementary file 2 — Table S1‐11 [file EVA-14-2470-s001.xlsx]

## Sheet: TableS1
Table S1. Conservation translocations of powan, destination (the new translocation site), year of translocation, source population, life stage and the number of full of half sibling groups translocated. Adapted from Adams et al. (2014) and Lyle et al. (2017)
Destination	Year of translocation	Source	Life stage introduced (& number)	Number of families
Carron Valley Reservoir	1988-1990	Lomond	Unfed fry (13,100)	22
Sloy	1988-1990	Lomond	Unfed fry (12,200)	22
Sloy	1988-1990	Lomond	Adults (85)	unknow
Lochan Shira	2009	Sloy	Eggs (10,200)	9
Lochan Shira	2009	Lomond	Eggs (39,200)	41
Lochan Shira	2010	Lomond	Unfed fry (51,100)	46
Allt na Lairige	2009	Sloy	Eggs (6,840)	9
Allt na Lairige	2009	Lomond	Eggs (23,040)	41
Allt na Lairige	2010	Lomond	Unfed fry (41,800)	46
Loch Tarsan	2010	Eck	Unfed fry (115,300)	99
Loch Tarsan	2011	Eck	Unfed fry (9,000)	69
Loch Tarsan	2011	Eck	Aduls (150)	unknow
Loch Glashan	2010	Eck	Unfed fry (90,600)	99
Loch Glashan	2011	Eck	Unfed fry (9,000)	69
Loch Glashan	2011	Eck	Aduls (136)	unknow

## Sheet: TableS2
Table S2. Number of demultiplexed reads per individual, and the library for each individual.
Filename	Retained after demultiplexing	Retained after Trimmomatic and genome alignment	Library	Lake
ELT08300	7341824	4918285	epiRAD_Lib2	Allt na Lairige
ELT08301	5205048	3502902	epiRAD_Lib2	Allt na Lairige
ELT08302	6167559	4195711	epiRAD_Lib2	Allt na Lairige
ELT08303	5822957	3936819	epiRAD_Lib2	Allt na Lairige
ELT08304	5312945	3553667	epiRAD_Lib2	Allt na Lairige
ELT08305	8662961	5884947	epiRAD_Lib2	Allt na Lairige
ELT08306	5487421	3657213	epiRAD_Lib2	Allt na Lairige
ELT08307	10057530	6896981	epiRAD_Lib2	Allt na Lairige
ELT08308	6374792	4316623	epiRAD_Lib2	Allt na Lairige
ELT08309	6972906	4728351	epiRAD_Lib2	Lochan Shira
ELT08311	15152907	10235629	epiRAD_Lib2	Lochan Shira
ELT08312	11286002	7703580	epiRAD_Lib2	Lochan Shira
ELT08313	5126912	3463211	epiRAD_Lib2	Lochan Shira
ELT08314	5786997	3914724	epiRAD_Lib2	Lochan Shira
ELT08315	6813102	4608990	epiRAD_Lib2	Lochan Shira
ELT08316	6404159	4221370	epiRAD_Lib3	Lochan Shira
ELT08317	7833649	5215592	epiRAD_Lib2	Lochan Shira
ELT08318	6359548	4299944	epiRAD_Lib2	Lochan Shira
ELT08319	12819669	8756005	epiRAD_Lib2	Lochan Shira
ELT08320	6515956	4514172	epiRAD_Lib2	Lochan Shira
ELT08321	6069786	4106538	epiRAD_Lib2	Lochan Shira
ELT08322	4744048	3217423	epiRAD_Lib2	Lochan Shira
ELT08323	7437131	5085138	epiRAD_Lib2	Lochan Shira
ELT08324	5883987	4021789	epiRAD_Lib2	Lochan Shira
ELT08325	5649293	3833731	epiRAD_Lib2	Lochan Shira
ELT08326	6334519	4320536	epiRAD_Lib2	Loch Glashan
ELT08327	6521490	4420211	epiRAD_Lib2	Loch Glashan
ELT08328	3894083	2620654	epiRAD_Lib2	Loch Glashan
ELT08329	4354349	2837268	epiRAD_Lib3	Loch Glashan
ELT08332	6668017	4550367	epiRAD_Lib2	Loch Glashan
ELT08333	4030759	2766010	epiRAD_Lib2	Loch Glashan
ELT08337	6243190	4239108	epiRAD_Lib2	Loch Glashan
ELT08338	6702591	4481124	epiRAD_Lib3	Loch Glashan
ELT08339	4125001	2807105	epiRAD_Lib2	Loch Glashan
ELT08343	5513045	3595286	epiRAD_Lib3	Loch Glashan
ELT08344	4949841	3407290	epiRAD_Lib2	Loch Glashan
ELT08345X	5393628	3674750	epiRAD_Lib2	Loch Glashan
ELT08347	5214248	3411475	epiRAD_Lib3	Loch Glashan
ELT08350	4474711	3019855	epiRAD_Lib2	Loch Glashan
ELT08351	5550081	3844641	epiRAD_Lib2	Loch Glashan
ELT08353	5725495	3893418	epiRAD_Lib2	Loch Glashan
ELT08354	4447472	2858278	epiRAD_Lib2	Loch Glashan
ELT08360	5317150	4917949	epiRAD_Lib1	Loch Tarsan
ELT08361	6268084	6074721	epiRAD_Lib1	Loch Tarsan
ELT08362	5874608	5588559	epiRAD_Lib1	Loch Tarsan
ELT08363	9841688	9792553	epiRAD_Lib1	Loch Tarsan
ELT08367	6514119	4312035	epiRAD_Lib3	Loch Tarsan
ELT08369	7065213	4799122	epiRAD_Lib2	Loch Tarsan
ELT08371	4092730	2812574	epiRAD_Lib2	Loch Tarsan
ELT08377	3403988	2240732	epiRAD_Lib3	Loch Tarsan
ELT08378	4201022	2846403	epiRAD_Lib2	Loch Tarsan
ELT08380	8671925	8468343	epiRAD_Lib1	Loch Tarsan
ELT08381	7248344	6971429	epiRAD_Lib1	Loch Tarsan
ELT08382	7553159	7221904	epiRAD_Lib1	Loch Tarsan
ELT08383	6109769	5914160	epiRAD_Lib1	Loch Tarsan
ELT08386	7274008	7205107	epiRAD_Lib1	Loch Tarsan
ELT08387	3606846	2250093	epiRAD_Lib2	Loch Tarsan
ELT08389	4706521	3091941	epiRAD_Lib3	Loch Tarsan
ELT08393	2749214	2576407	epiRAD_Lib3	Loch Eck
ELT08394	11401451	10970262	epiRAD_Lib1	Loch Eck
ELT08395	7362264	7316919	epiRAD_Lib1	Loch Eck
ELT08396	4645591	4439473	epiRAD_Lib1	Loch Eck
ELT08397	5295315	5059215	epiRAD_Lib1	Loch Eck
ELT08398	9810209	9552217	epiRAD_Lib1	Loch Eck
ELT08399	5080804	4961524	epiRAD_Lib1	Loch Eck
ELT08400	5768430	5493737	epiRAD_Lib1	Loch Eck
ELT08401	8488609	8379221	epiRAD_Lib1	Loch Eck
ELT08402	6498300	5943058	epiRAD_Lib1	Loch Eck
ELT08403	6690364	6314760	epiRAD_Lib1	Loch Eck
ELT08404	7587645	7523269	epiRAD_Lib1	Loch Eck
ELT08405	8663277	8259374	epiRAD_Lib1	Loch Lomond
ELT08406	5414072	5057495	epiRAD_Lib1	Loch Lomond
ELT08407	7117489	6893701	epiRAD_Lib1	Loch Lomond
ELT08408	6415219	6007554	epiRAD_Lib1	Loch Lomond
ELT08409	8494046	8035626	epiRAD_Lib1	Loch Lomond
ELT08410	8408779	8374906	epiRAD_Lib1	Loch Lomond
ELT08411	7982442	7943891	epiRAD_Lib1	Loch Lomond
ELT08412	6204691	5894921	epiRAD_Lib1	Loch Lomond
ELT08413	5999723	3853051	epiRAD_Lib1	Carron Valley Reservoir
ELT08414	5235222	3591120	epiRAD_Lib3	Carron Valley Reservoir
ELT08415	9563650	6598958	epiRAD_Lib2	Carron Valley Reservoir
ELT08416	7464612	5034188	epiRAD_Lib2	Carron Valley Reservoir
ELT08417	7404629	5038915	epiRAD_Lib2	Carron Valley Reservoir
ELT08418	4367805	2987395	epiRAD_Lib2	Carron Valley Reservoir
ELT08419	5847592	3939579	epiRAD_Lib2	Carron Valley Reservoir
ELT08420	8336996	5693186	epiRAD_Lib2	Carron Valley Reservoir
ELT08421	3536141	2381661	epiRAD_Lib2	Carron Valley Reservoir
ELT08422	5805909	3751768	epiRAD_Lib2	Carron Valley Reservoir
ELT08423	5695700	3738259	epiRAD_Lib3	Carron Valley Reservoir
ELT08424	4603511	3139260	epiRAD_Lib3	Carron Valley Reservoir
ELT08425	10869123	7460590	epiRAD_Lib2	Carron Valley Reservoir
ELT08426	6297112	4225957	epiRAD_Lib2	Carron Valley Reservoir
ELT08428	5892577	4004735	epiRAD_Lib2	Carron Valley Reservoir
ELT08429	6586041	4464575	epiRAD_Lib2	Carron Valley Reservoir
ELT08430	6167476	4136462	epiRAD_Lib2	Carron Valley Reservoir
ELT09276	4159900	2835541	epiRAD_Lib2	Loch Sloy
ELT09277	3005485	2023401	epiRAD_Lib2	Loch Sloy
ELT09278	10355885	7123735	epiRAD_Lib2	Loch Sloy
ELT09279X	4798243	3240904	epiRAD_Lib2	Loch Sloy
ELT09280	3871945	2608347	epiRAD_Lib2	Loch Sloy
ELT09281	5489331	3690651	epiRAD_Lib2	Loch Sloy
ELT09282	5196515	3521848	epiRAD_Lib2	Loch Sloy
ELT09283	4670163	3175380	epiRAD_Lib2	Loch Sloy
ELT09284	6024625	4165948	epiRAD_Lib2	Loch Sloy
ELT09285	4099861	3777722	epiRAD_Lib2	Loch Sloy
ELT09286	5259291	5094881	epiRAD_Lib1	Loch Sloy
ELT09287	10184418	10142144	epiRAD_Lib1	Loch Sloy
ELT09288	6459285	4402786	epiRAD_Lib1	Loch Sloy
ELT09289	7258239	4959146	epiRAD_Lib2	Loch Sloy
ELT09290	5970280	4141734	epiRAD_Lib2	Loch Sloy
ELT09291	5567433	3814743	epiRAD_Lib2	Loch Sloy
ELT12213	3608031	2031111	ddRAD	Loch Eck
ELT12146	4557302	2545679	ddRAD	Loch Eck
ELT12214	8942897	5008158	ddRAD	Loch Eck
ELT12215	5830660	3245161	ddRAD	Loch Eck
ELT12216	3970875	2234734	ddRAD	Loch Eck
ELT12147	5846461	3259275	ddRAD	Loch Eck
ELT12217	9078563	5057782	ddRAD	Loch Eck
ELT12148	8006504	4476649	ddRAD	Loch Eck
ELT12149	3113694	1739467	ddRAD	Loch Eck
ELT12218	6787463	3803227	ddRAD	Loch Eck
ELT12150	5954386	3260069	ddRAD	Loch Eck
ELT12151	5727833	3175336	ddRAD	Loch Eck
ELT12219	5171561	2851232	ddRAD	Loch Eck
ELT12220	6509191	3666280	ddRAD	Loch Eck
ELT12221	6332971	3479066	ddRAD	Loch Eck
ELT12222	4712794	2641287	ddRAD	Loch Eck
ELT12223	5302558	2943146	ddRAD	Loch Eck
ELT12224	4545462	2451535	ddRAD	Loch Eck
ELT12225	2821482	1569883	ddRAD	Loch Eck
ELT12226	5556936	3119320	ddRAD	Loch Eck
ELT12227	6719557	3691155	ddRAD	Loch Eck
ELT12228	3783998	2051278	ddRAD	Loch Eck
ELT12229	4106042	2219086	ddRAD	Loch Eck
ELT12230	4704075	2645184	ddRAD	Loch Eck
ELT12231	2883440	1611548	ddRAD	Loch Eck
ELT12232	5400729	3028701	ddRAD	Loch Eck
ELT12233	4955586	2767579	ddRAD	Loch Eck
ELT12234	2532542	1408947	ddRAD	Loch Eck
ELT12235	4290626	2370797	ddRAD	Loch Eck
ELT12236	3530204	1949916	ddRAD	Loch Eck
ELT12237	4550477	2509717	ddRAD	Loch Eck
ELT12238	5725030	3139918	ddRAD	Loch Eck
ELT12239	5067170	2801495	ddRAD	Loch Eck
ELT12240	4909559	2728766	ddRAD	Loch Eck
ELT12152	3995022	2237271	ddRAD	Loch Eck
ELT12241	3578546	1960881	ddRAD	Loch Eck
ELT12153	2707313	1505540	ddRAD	Loch Eck
ELT12242	4161574	2348428	ddRAD	Loch Eck
ELT12154	5944793	3251124	ddRAD	Loch Eck
ELT12155	3618625	2027756	ddRAD	Loch Eck
ELT12170	5655398	3121939	ddRAD	Loch Lomond
ELT12171	3402730	1891190	ddRAD	Loch Lomond
ELT12243	4992284	2722598	ddRAD	Loch Lomond
ELT12244	5880476	3281034	ddRAD	Loch Lomond
ELT12172	8533322	4798444	ddRAD	Loch Lomond
ELT12173	7192372	3996927	ddRAD	Loch Lomond
ELT12245	5712775	3183437	ddRAD	Loch Lomond
ELT12246	4818151	2690940	ddRAD	Loch Lomond
ELT12247	2945128	1643456	ddRAD	Loch Lomond
ELT12174	6117644	3373686	ddRAD	Loch Lomond
ELT12175	4310411	2360490	ddRAD	Loch Lomond
ELT12248	6377265	3490032	ddRAD	Loch Lomond
ELT12249	6200767	3508155	ddRAD	Loch Lomond
ELT12250	3821758	2074406	ddRAD	Loch Lomond
ELT12176	8918130	4965920	ddRAD	Loch Lomond
ELT12251	4977916	2794446	ddRAD	Loch Lomond
ELT12177	5335619	2976829	ddRAD	Loch Lomond
ELT12252	6674927	3727116	ddRAD	Loch Lomond
ELT12253	5084642	2899274	ddRAD	Loch Lomond
ELT12254	5556088	3120540	ddRAD	Loch Lomond
ELT12255	5409616	3023799	ddRAD	Loch Lomond
ELT12256	7319467	4073939	ddRAD	Loch Lomond
ELT12257	4454288	2513925	ddRAD	Loch Lomond
ELT12258	5810124	3220678	ddRAD	Loch Lomond
ELT12259	5076292	2806861	ddRAD	Loch Lomond
ELT12179	4119125	2250892	ddRAD	Loch Lomond
ELT12260	3652461	2036269	ddRAD	Loch Lomond
ELT12261	4586948	2528014	ddRAD	Loch Lomond
ELT12262	6119448	3336821	ddRAD	Loch Lomond
ELT12263	6656494	3748526	ddRAD	Loch Lomond
ELT12264	7748221	4314255	ddRAD	Loch Lomond
ELT12265	7200246	4046187	ddRAD	Loch Lomond
ELT12266	5337121	2953716	ddRAD	Loch Lomond
ELT12267	2508063	1391482	ddRAD	Loch Lomond
ELT12268	7264894	4038941	ddRAD	Loch Lomond
ELT12269	5855339	3277405	ddRAD	Loch Lomond
ELT12270	7324440	4080166	ddRAD	Loch Lomond
ELT12271	8557415	4846096	ddRAD	Loch Lomond
ELT12272	6830695	3829706	ddRAD	Loch Lomond
ELT12273	4973134	2730273	ddRAD	Loch Sloy
ELT12274	3171412	1772521	ddRAD	Loch Sloy
ELT12275	7780443	4347290	ddRAD	Loch Sloy
ELT12276	8506506	4762257	ddRAD	Loch Sloy
ELT12277	5627804	3115202	ddRAD	Loch Sloy
ELT12278	5195582	2822397	ddRAD	Loch Sloy
ELT12279	2660051	1493521	ddRAD	Loch Sloy
ELT12280	3513569	1977019	ddRAD	Loch Sloy
ELT12281	4451325	2380924	ddRAD	Loch Sloy
ELT12282	5508976	3059602	ddRAD	Loch Sloy
ELT12283	2731444	1525139	ddRAD	Loch Sloy
ELT12284	7007927	3858845	ddRAD	Loch Sloy
ELT12285	5318673	2956168	ddRAD	Loch Sloy
ELT12286	4377705	2428717	ddRAD	Loch Sloy
ELT12287	3913172	2170190	ddRAD	Loch Sloy
ELT12288	4633511	2535897	ddRAD	Loch Sloy
ELT12289	4175138	2356710	ddRAD	Loch Sloy

## Sheet: TableS3
Table S3. Table of Eck system, pairwise test for homogeneity of slopes. Below diagonal p-value of contrast in slope vector length, above diagonal p-value correlations between slope vectors
	Eck	Glashan	Tarsan
Eck	1	0.001	0.058
Glashan	0.003	1	0.001
Tarsan	0.008	0.702	1
Table of Lomond system, pairwise test for shape difference. For this comparison, Lochan Shira is not included as it shows not parallel phenotypic trajectory to the Loch Lomond population.
	Carron	Lairige	Lomond	Sloy
Carron	1	0.001	0.003	0.001
Lairige	0.001	1	0.001	0.017
Lomond	0.003	0.001	1	0.001
Sloy	0.001	0.017	0.001	1
Table of Lomond system, with all lakes included, pairwise test for homogeneity of slopes. Below diagonal p-value of contrast in slope vector length, above diagonal p-value correlations between slope vectors
	Carron	Lairige	Lomond	Shira	Sloy
Carron	1	0.085	0.094	0.245	0.626
Lairige	0.106	1	0.814	0.931	0.318
Lomond	0.119	0.614	1	0.75	0.456
Shira	0.446	0.011	0.001	1	0.761
Sloy	0.042	0.935	0.956	0.363	1

## Sheet: TableS4
Table S4 Differences in body traits across and within systems, compared with a Kruskall-Wallis and Dunn test with BH correction. Values in bold are statistically significant.
Comparison	ML	ED	SL	HL	HD	BDA	BDP	CPD	FL
Lom-Eck	<0.001	<0.001	0.137	<0.001	<0.001	0.0162	0.0478	0.1	0.929
Eck-Glashan	<0.001	<0.001	0.087	<0.001	<0.001	<0.001	<0.001	0.001	<0.001
Eck-Tarsan	<0.001	<0.001	0.189	<0.001	<0.001	0.307	0.006	0.083	<0.001
Glashan-Tarsan	<0.001	0.0201	0.205	0.249	0.211	<0.001	0.001	0.033	0.117
Lom-Sloy	0.037	0.293	0.451	0.031	0.079	0.498	<0.001	<0.001	0.016
Lom-Carron	0.176	0.036	0.185	<0.001	0.374	0.132	0.071	0.001	0.002
Lom-Lairige	0.424	0.261	0.258	0.46	0.065	0.436	0.118	0.322	<0.001
Lom-Shira	0.359	0.027	0.4	0.004	<0.001	0.002	<0.001	<0.001	<0.001
Sloy-Carron	0.388	0.075	0.411	0.087	0.088	0.172	0.136	<0.001	0.239
Sloy-Lairige	0.349	0.192	0.387	0.159	0.256	0.359	0.228	0.011	0.005
Sloy-Shira	0.317	0.083	0.489	0.28	<0.001	0.007	0.032	0.0036	<0.001
Carron-Lairige	0.42	0.028	0.464	0.028	0.059	0.385	0.448	0.063	0.026
Carron-Shira	0.356	0.444	0.328	0.222	<0.001	0.144	0.003	<0.001	<0.001
Lairige-Shira	0.381	0.027	0.345	0.062	0.066	0.133	0.021	<0.001	0.255

## Sheet: TableS5
Table S5. Stable isotope analyses of muscle and stomach content. The four indices were calculated on scaled isotopic values using the framework proposed by Cucherousset & Villegér (2015).
IPos = weighted-mean values of each population on each axis.
Muscle
Index	Allt na lairige	Shira	Carron	Sloy	Lomond	Glashan	Tarsan
IPos_d13C	0.404731	0.682422	0.351562	0.754883	0.737061	0.710938	0.311328
IPos_d15N	0.243602	0.0749271	0.63897	0.107726	0.695517	0.335277	0.398397
IRic	0.079694	0.022637	0.053737	0.09687	0.046741	0.024044	0.028009
IDiv	0.763481	0.677851	0.751214	0.71811	0.641803	0.69013	0.718787
Stomach content
Index	Allt na lairige	Shira	Carron	Sloy	Lomond	Glashan	Tarsan
IPos_d13C	0.262866	0.394065	0.336295	0.537017	0.449711	0.403467	0.430962
IPos_d15N	0.342391	0.469997	0.734325	0.303585	0.797864	0.638558	0.651665
IRic	0.105385	0.057624	0.064679	0.000951	0.022757	0.046587	0.327494
IDiv	0.771331	0.707427	0.62759	0.707729	0.701669	0.619589	0.734472

## Sheet: TableS6
Table S6. Heterozygosity miscall rate for ddRADseq and epiRADseq samples from Loch Eck, Loch Lomond, and Loch Sloy populations. N = sample size, HMR = heterozygosity miscall rate
Population	Technique	N	HMR
Eck	ddRAD	33	0.000171923
Eck	epiRAD	11	0.00113368
Lomond	ddRAD	36	8.69663e-05
Lomond	epiRAD	8	0.00115145
Sloy	ddRAD	14	0.00026823
Sloy	epiRAD	15	0.000427115

## Sheet: TableS7
Table S7. Rarefied allelic richness for the populations of Eck, Lomond, and Sloy, calculated using ddRADseq and epiRADseq samples separately.
Population	Technique	Rarefied allelic richness
Eck	ddRAD	1.66
Eck	epiRAD	1.66
Lomond	ddRAD	1.92
Lomond	epiRAD	1.94
Sloy	ddRAD	1.89
Sloy	epiRAD	1.87

## Sheet: TableS8
Table S8. List of genomic outlier loci, mapping within 3000 bp of a gene, recovered by the approach of BayPass , RDA, or both (RDA and BayPass) .
Chrom	Chrom_number	start_locus	end_locus	locus_name	start_gene	end_gene	description	position_locus_compared_to_gene	gene_id	approach
LR778258.1	6	40637247	40637423	CLocus_207939	40639967	40648477	ID=gene-CSTEINMANNI_LOCUS4300967;Name=CSTEINMANNI_LOCUS4300967;gbkey=Gene;gene_biotype=protein_coding;locus_tag=CSTEINMANNI_LOCUS4300967;partial=true;start_range=.,40639967	2544	---NA---	Baypass
LR778265.1	13	9731796	9731891	CLocus_435246	9729954	9738244	ID=gene-CSTEINMANNI_LOCUS508895;Name=CSTEINMANNI_LOCUS508895;gbkey=Gene;gene_biotype=protein_coding;locus_tag=CSTEINMANNI_LOCUS508895	0	DnaJC18	both
LR778271.1	19	14000151	14000324	CLocus_623270	13976718	14015615	ID=gene-CSTEINMANNI_LOCUS1271057;Name=CSTEINMANNI_LOCUS1271057;gbkey=Gene;gene_biotype=protein_coding;locus_tag=CSTEINMANNI_LOCUS1271057	0	K154L	Baypass
LR778273.1	21	19946227	19946334	CLocus_696684	19947018	19950253	ID=gene-CSTEINMANNI_LOCUS1636973;Name=CSTEINMANNI_LOCUS1636973;gbkey=Gene;gene_biotype=protein_coding;locus_tag=CSTEINMANNI_LOCUS1636973	684	LADD	both
LR778274.1	22	15834918	15835105	CLocus_724731	15833228	15835936	ID=gene-CSTEINMANNI_LOCUS1764648;Name=CSTEINMANNI_LOCUS1764648;gbkey=Gene;gene_biotype=protein_coding;locus_tag=CSTEINMANNI_LOCUS1764648	0	GRIN3	both
LR778278.1	26	3783227	3783319	CLocus_850187	3776047	3800085	ID=gene-CSTEINMANNI_LOCUS2290333;Name=CSTEINMANNI_LOCUS2290333;gbkey=Gene;gene_biotype=protein_coding;locus_tag=CSTEINMANNI_LOCUS2290333	0	ATP8B1	both
LR778280.1	28	24379632	24379841	CLocus_923493	24378880	24382501	ID=gene-CSTEINMANNI_LOCUS2529495;Name=CSTEINMANNI_LOCUS2529495;gbkey=Gene;gene_biotype=protein_coding;locus_tag=CSTEINMANNI_LOCUS2529495	0	TLR13	both
LR778286.1	34	15680643	15680791	CLocus_1095767	15674462	15684246	ID=gene-CSTEINMANNI_LOCUS3332952;Name=CSTEINMANNI_LOCUS3332952;gbkey=Gene;gene_biotype=protein_coding;locus_tag=CSTEINMANNI_LOCUS3332952	0	---NA---	Baypass
LR778286.1	34	22558325	22558413	CLocus_1099778	22560998	22563007	ID=gene-CSTEINMANNI_LOCUS3333072;Name=CSTEINMANNI_LOCUS3333072;end_range=22563007,.;gbkey=Gene;gene_biotype=protein_coding;locus_tag=CSTEINMANNI_LOCUS3333072;partial=true;start_range=.,22560998	-2585	---NA---	Baypass
LR778291.1	39	15671891	15671985	CLocus_1225933	15661966	15680774	ID=gene-CSTEINMANNI_LOCUS3864054;Name=CSTEINMANNI_LOCUS3864054;gbkey=Gene;gene_biotype=protein_coding;locus_tag=CSTEINMANNI_LOCUS3864054	0	ACAP1	Baypass
LR778253.1	1	10633747	10633957	CLocus_4562	10600882	10634102	ID=gene-CSTEINMANNI_LOCUS188;Name=CSTEINMANNI_LOCUS188;gbkey=Gene;gene_biotype=protein_coding;locus_tag=CSTEINMANNI_LOCUS188	0	GNA13	RDA
LR778254.1	2	7392409	7392560	CLocus_55434	7379653	7389658	ID=gene-CSTEINMANNI_LOCUS1534603;Name=CSTEINMANNI_LOCUS1534603;gbkey=Gene;gene_biotype=protein_coding;locus_tag=CSTEINMANNI_LOCUS1534603	2752	4EB3L	RDA
LR778254.1	2	21846893	21847066	CLocus_63330	21848207	21913286	ID=gene-CSTEINMANNI_LOCUS1534982;Name=CSTEINMANNI_LOCUS1534982;gbkey=Gene;gene_biotype=protein_coding;locus_tag=CSTEINMANNI_LOCUS1534982	-1141	DIAP1	RDA
LR778256.1	4	10870261	10870364	CLocus_109208	10863272	10874471	ID=gene-CSTEINMANNI_LOCUS3956707;Name=CSTEINMANNI_LOCUS3956707;gbkey=Gene;gene_biotype=protein_coding;locus_tag=CSTEINMANNI_LOCUS3956707	0	SYT10	RDA
LR778256.1	4	32149969	32150059	CLocus_122303	32137464	32148514	ID=gene-CSTEINMANNI_LOCUS3957154;Name=CSTEINMANNI_LOCUS3957154;gbkey=Gene;gene_biotype=protein_coding;locus_tag=CSTEINMANNI_LOCUS3957154	1456	MITD1	RDA
LR778258.1	6	33798830	33798977	CLocus_204616	33795376	33798941	ID=gene-CSTEINMANNI_LOCUS4300840;Name=CSTEINMANNI_LOCUS4300840;end_range=33798941,.;gbkey=Gene;gene_biotype=protein_coding;locus_tag=CSTEINMANNI_LOCUS4300840;partial=true	0	ROBO1	RDA
LR778259.1	7	27263508	27263579	CLocus_225346	27259568	27279293	ID=gene-CSTEINMANNI_LOCUS4410972;Name=CSTEINMANNI_LOCUS4410972;gbkey=Gene;gene_biotype=protein_coding;locus_tag=CSTEINMANNI_LOCUS4410972	0	---NA---	RDA
LR778260.1	8	11292408	11292589	CLocus_246662	11285280	11291768	ID=gene-CSTEINMANNI_LOCUS4562446;Name=CSTEINMANNI_LOCUS4562446;gbkey=Gene;gene_biotype=protein_coding;locus_tag=CSTEINMANNI_LOCUS4562446	-641	YLAT2	RDA
LR778260.1	8	32914722	32914827	CLocus_260365	32910633	32917864	ID=gene-CSTEINMANNI_LOCUS4562935;Name=CSTEINMANNI_LOCUS4562935;gbkey=Gene;gene_biotype=protein_coding;locus_tag=CSTEINMANNI_LOCUS4562935	0	ENOG	RDA
LR778263.1	11	46146772	46146922	CLocus_383331	46147384	46165569	ID=gene-CSTEINMANNI_LOCUS212842;Name=CSTEINMANNI_LOCUS212842;gbkey=Gene;gene_biotype=protein_coding;locus_tag=CSTEINMANNI_LOCUS212842;partial=true;start_range=.,46147384	-462	JAK2	RDA
LR778264.1	12	43660079	43660227	CLocus_419201	43655465	43659047	ID=gene-CSTEINMANNI_LOCUS353282;Name=CSTEINMANNI_LOCUS353282;gbkey=Gene;gene_biotype=protein_coding;locus_tag=CSTEINMANNI_LOCUS353282	1033	---NA---	RDA
LR778265.1	13	8533607	8533804	CLocus_434429	8527396	8538511	ID=gene-CSTEINMANNI_LOCUS508852;Name=CSTEINMANNI_LOCUS508852;gbkey=Gene;gene_biotype=protein_coding;locus_tag=CSTEINMANNI_LOCUS508852;partial=true;start_range=.,8527396	0	SL7A1	RDA
LR778266.1	14	26206610	26206766	CLocus_480671	26192044	26208197	ID=gene-CSTEINMANNI_LOCUS640856;Name=CSTEINMANNI_LOCUS640856;gbkey=Gene;gene_biotype=protein_coding;locus_tag=CSTEINMANNI_LOCUS640856	0	TENR	RDA
LR778267.1	15	27865108	27865235	CLocus_509313	27845354	27862396	ID=gene-CSTEINMANNI_LOCUS758190;Name=CSTEINMANNI_LOCUS758190;end_range=27862396,.;gbkey=Gene;gene_biotype=protein_coding;locus_tag=CSTEINMANNI_LOCUS758190;partial=true;start_range=.,27845354	-2713	---NA---	RDA
LR778270.1	18	19803496	19803668	CLocus_597509	19802888	19828194	ID=gene-CSTEINMANNI_LOCUS1150505;Name=CSTEINMANNI_LOCUS1150505;end_range=19828194,.;gbkey=Gene;gene_biotype=protein_coding;locus_tag=CSTEINMANNI_LOCUS1150505;partial=true	0	GL1D1	RDA
LR778271.1	19	466203	466303	CLocus_616109	454846	472567	ID=gene-CSTEINMANNI_LOCUS1270720;Name=CSTEINMANNI_LOCUS1270720;gbkey=Gene;gene_biotype=protein_coding;locus_tag=CSTEINMANNI_LOCUS1270720	0	CTTB2	RDA
LR778273.1	21	6960783	6960923	CLocus_688725	6938222	6965872	ID=gene-CSTEINMANNI_LOCUS1636648;Name=CSTEINMANNI_LOCUS1636648;gbkey=Gene;gene_biotype=protein_coding;locus_tag=CSTEINMANNI_LOCUS1636648	0	LFG2	RDA
LR778273.1	21	46549136	46549258	CLocus_712027	46538841	46559536	ID=gene-CSTEINMANNI_LOCUS1637691;Name=CSTEINMANNI_LOCUS1637691;end_range=46559536,.;gbkey=Gene;gene_biotype=protein_coding;locus_tag=CSTEINMANNI_LOCUS1637691;partial=true	0	XIRP1	RDA
LR778274.1	22	19222194	19222306	CLocus_727885	19219698	19223633	ID=gene-CSTEINMANNI_LOCUS1764731;Name=CSTEINMANNI_LOCUS1764731;gbkey=Gene;gene_biotype=protein_coding;locus_tag=CSTEINMANNI_LOCUS1764731	0	---NA---	RDA
LR778274.1	22	40456513	40456667	CLocus_744451	40449992	40458425	ID=gene-CSTEINMANNI_LOCUS1765313;Name=CSTEINMANNI_LOCUS1765313;gbkey=Gene;gene_biotype=protein_coding;locus_tag=CSTEINMANNI_LOCUS1765313	0	STEA3	RDA
LR778277.1	25	5142344	5142438	CLocus_819442	5131218	5144911	ID=gene-CSTEINMANNI_LOCUS2173812;Name=CSTEINMANNI_LOCUS2173812;gbkey=Gene;gene_biotype=protein_coding;locus_tag=CSTEINMANNI_LOCUS2173812	0	ZN513	RDA
LR778278.1	26	28542614	28542728	CLocus_863687	28542208	28549790	ID=gene-CSTEINMANNI_LOCUS2290868;Name=CSTEINMANNI_LOCUS2290868;gbkey=Gene;gene_biotype=protein_coding;locus_tag=CSTEINMANNI_LOCUS2290868;partial=true;start_range=.,28542208	0	FMO5	RDA
LR778279.1	27	1813029	1813183	CLocus_878630	1815595	1870537	ID=gene-CSTEINMANNI_LOCUS2411223;Name=CSTEINMANNI_LOCUS2411223;gbkey=Gene;gene_biotype=protein_coding;locus_tag=CSTEINMANNI_LOCUS2411223	2412	CAPON	RDA
LR778279.1	27	22827021	22827160	CLocus_891605	22821140	22833947	ID=gene-CSTEINMANNI_LOCUS2411621;Name=CSTEINMANNI_LOCUS2411621;gbkey=Gene;gene_biotype=protein_coding;locus_tag=CSTEINMANNI_LOCUS2411621	0	DYN1	RDA
LR778284.1	32	10177978	10178146	CLocus_1031052	10162596	10184934	ID=gene-CSTEINMANNI_LOCUS3116073;Name=CSTEINMANNI_LOCUS3116073;gbkey=Gene;gene_biotype=protein_coding;locus_tag=CSTEINMANNI_LOCUS3116073	0	UACA	RDA
LR778286.1	34	15680643	15680791	CLocus_1095767	15674462	15684246	ID=gene-CSTEINMANNI_LOCUS3332952;Name=CSTEINMANNI_LOCUS3332952;gbkey=Gene;gene_biotype=protein_coding;locus_tag=CSTEINMANNI_LOCUS3332952	0	---NA---	RDA
LR778286.1	34	22558325	22558413	CLocus_1099778	22560998	22563007	ID=gene-CSTEINMANNI_LOCUS3333072;Name=CSTEINMANNI_LOCUS3333072;end_range=22563007,.;gbkey=Gene;gene_biotype=protein_coding;locus_tag=CSTEINMANNI_LOCUS3333072;partial=true;start_range=.,22560998	-2585	---NA---	RDA
LR778290.1	38	20590073	20590167	CLocus_1203341	20586322	20600565	ID=gene-CSTEINMANNI_LOCUS3751261;Name=CSTEINMANNI_LOCUS3751261;gbkey=Gene;gene_biotype=protein_coding;locus_tag=CSTEINMANNI_LOCUS3751261	0	SEPT3	RDA
LR778290.1	38	32516495	32516717	CLocus_1213014	32505092	32513881	ID=gene-CSTEINMANNI_LOCUS3751570;Name=CSTEINMANNI_LOCUS3751570;gbkey=Gene;gene_biotype=protein_coding;locus_tag=CSTEINMANNI_LOCUS3751570	-2615	EGFL6	RDA
LR778290.1	38	32817056	32817158	CLocus_1213316	32813543	32826978	ID=gene-CSTEINMANNI_LOCUS3751582;Name=CSTEINMANNI_LOCUS3751582;gbkey=Gene;gene_biotype=protein_coding;locus_tag=CSTEINMANNI_LOCUS3751582	0	PITC1	RDA

## Sheet: TableS9
Table S9. List of DM loci between source and refuge populations in the Lomond system, that are located upstream (up to 3000 bp before), within, or downstream (up to 3000bp after) of genes . Highlighted is the locus recovered as DM in all comparisons.
Chrom	start_locus	end_locus	locus_name	start_gene	end_gene	description	protein_id	gene_id	locus_position_compared_to_gene
LR778253.1	32020270	32020416	CLocus_18065	32010842	32032211	ID=gene-CSTEINMANNI_LOCUS689;Name=CSTEINMANNI_LOCUS689;gbkey=Gene;gene_biotype=protein_coding;locus_tag=CSTEINMANNI_LOCUS689;partial=true;start_range=.,32010842	CAB1312346.1	ITA3	0
LR778253.1	79192749	79192892	CLocus_45753	79188148	79198234	ID=gene-CSTEINMANNI_LOCUS1420;Name=CSTEINMANNI_LOCUS1420;gbkey=Gene;gene_biotype=protein_coding;locus_tag=CSTEINMANNI_LOCUS1420	CAB1313077.1	ARF4	0
LR778254.1	1511491	1511618	CLocus_52942	1493111	1517087	ID=gene-CSTEINMANNI_LOCUS1534491;Name=CSTEINMANNI_LOCUS1534491;gbkey=Gene;gene_biotype=protein_coding;locus_tag=CSTEINMANNI_LOCUS1534491	CAB1324799.1	LPAR4	0
LR778255.1	11481919	11481985	CLocus_84204	11477772	11481220	ID=gene-CSTEINMANNI_LOCUS2897215;Name=CSTEINMANNI_LOCUS2897215;gbkey=Gene;gene_biotype=protein_coding;locus_tag=CSTEINMANNI_LOCUS2897215	CAB1337151.1	GRHPR	-700
LR778255.1	15550695	15550819	CLocus_86989	15553359	15554789	ID=gene-CSTEINMANNI_LOCUS2897320;Name=CSTEINMANNI_LOCUS2897320;gbkey=Gene;gene_biotype=protein_coding;locus_tag=CSTEINMANNI_LOCUS2897320	---NA---	---NA---	-2540
LR778256.1	76276864	76277036	CLocus_146639	76268649	76333431	ID=gene-CSTEINMANNI_LOCUS3957823;Name=CSTEINMANNI_LOCUS3957823;gbkey=Gene;gene_biotype=protein_coding;locus_tag=CSTEINMANNI_LOCUS3957823	CAB1347123.1	TITIN	0
LR778256.1	87348698	87348875	CLocus_153542	87342453	87352788	ID=gene-CSTEINMANNI_LOCUS3958065;Name=CSTEINMANNI_LOCUS3958065;end_range=87352788,.;gbkey=Gene;gene_biotype=protein_coding;locus_tag=CSTEINMANNI_LOCUS3958065;partial=true	CAB1347365.1	MYCT	0
LR778258.1	11820083	11820220	CLocus_190848	11805857	11856222	ID=gene-CSTEINMANNI_LOCUS4300297;Name=CSTEINMANNI_LOCUS4300297;gbkey=Gene;gene_biotype=protein_coding;locus_tag=CSTEINMANNI_LOCUS4300297	CAB1348686.1	SC6A4	0
LR778260.1	18273834	18273903	CLocus_250492	18231522	18303891	ID=gene-CSTEINMANNI_LOCUS4562592;Name=CSTEINMANNI_LOCUS4562592;end_range=18303891,.;gbkey=Gene;gene_biotype=protein_coding;locus_tag=CSTEINMANNI_LOCUS4562592;partial=true	CAB1350805.1	CSMD3	0
LR778260.1	19700567	19700688	CLocus_251400	19690098	19706167	ID=gene-CSTEINMANNI_LOCUS4562611;Name=CSTEINMANNI_LOCUS4562611;gbkey=Gene;gene_biotype=protein_coding;locus_tag=CSTEINMANNI_LOCUS4562611	CAB1350824.1	EYA3	0
LR778260.1	31574990	31575168	CLocus_259475	31575289	31578614	ID=gene-CSTEINMANNI_LOCUS4562883;Name=CSTEINMANNI_LOCUS4562883;gbkey=Gene;gene_biotype=protein_coding;locus_tag=CSTEINMANNI_LOCUS4562883;partial=true;start_range=.,31575289	CAB1351096.1	LHX9	121
LR778260.1	63306016	63306224	CLocus_278991	63309220	63314191	ID=gene-CSTEINMANNI_LOCUS4563618;Name=CSTEINMANNI_LOCUS4563618;gbkey=Gene;gene_biotype=protein_coding;locus_tag=CSTEINMANNI_LOCUS4563618	CAB1351831.1	MD2L1	-2996
LR778261.1	5759144	5759280	CLocus_283517	5758462	5778085	ID=gene-CSTEINMANNI_LOCUS4741573;Name=CSTEINMANNI_LOCUS4741573;gbkey=Gene;gene_biotype=protein_coding;locus_tag=CSTEINMANNI_LOCUS4741573;partial=true;start_range=.,5758462	CAB1351974.1	SIA8C	0
LR778261.1	10942440	10942566	CLocus_286247	10936778	10948147	ID=gene-CSTEINMANNI_LOCUS4741691;Name=CSTEINMANNI_LOCUS4741691;gbkey=Gene;gene_biotype=protein_coding;locus_tag=CSTEINMANNI_LOCUS4741691	CAB1352092.1	GT252	0
LR778261.1	33498244	33498422	CLocus_299903	33494691	33500011	ID=gene-CSTEINMANNI_LOCUS4742107;Name=CSTEINMANNI_LOCUS4742107;gbkey=Gene;gene_biotype=protein_coding;locus_tag=CSTEINMANNI_LOCUS4742107	CAB1352508.1	CK054	0
LR778261.1	43032052	43032208	CLocus_305751	43030870	43033206	ID=gene-CSTEINMANNI_LOCUS4742355;Name=CSTEINMANNI_LOCUS4742355;gbkey=Gene;gene_biotype=protein_coding;locus_tag=CSTEINMANNI_LOCUS4742355	CAB1352756.1	CXB1	0
LR778262.1	14599922	14600119	CLocus_326781	14594959	14606212	ID=gene-CSTEINMANNI_LOCUS4885982;Name=CSTEINMANNI_LOCUS4885982;gbkey=Gene;gene_biotype=protein_coding;locus_tag=CSTEINMANNI_LOCUS4885982	CAB1353414.1	A3LT2	0
LR778262.1	48239553	48239690	CLocus_347417	48239554	48250263	ID=gene-CSTEINMANNI_LOCUS4886749;Name=CSTEINMANNI_LOCUS4886749;end_range=48250263,.;gbkey=Gene;gene_biotype=protein_coding;locus_tag=CSTEINMANNI_LOCUS4886749;partial=true;start_range=.,48239554	CAB1354181.1	GTR9	0
LR778263.1	39188149	39188285	CLocus_379185	39186237	39188254	ID=gene-CSTEINMANNI_LOCUS212694;Name=CSTEINMANNI_LOCUS212694;gbkey=Gene;gene_biotype=protein_coding;locus_tag=CSTEINMANNI_LOCUS212694;partial=true;start_range=.,39186237	CAB1313959.1	ZN319	0
LR778263.1	60906503	60906664	CLocus_391428	60893853	60923943	ID=gene-CSTEINMANNI_LOCUS213138;Name=CSTEINMANNI_LOCUS213138;gbkey=Gene;gene_biotype=protein_coding;locus_tag=CSTEINMANNI_LOCUS213138	CAB1314403.1	ZBT11	0
LR778264.1	38448988	38449170	CLocus_416112	38446906	38476816	ID=gene-CSTEINMANNI_LOCUS353142;Name=CSTEINMANNI_LOCUS353142;gbkey=Gene;gene_biotype=protein_coding;locus_tag=CSTEINMANNI_LOCUS353142	CAB1315235.1	CELF4	0
LR778265.1	2464134	2464280	CLocus_430570	2455172	2462242	ID=gene-CSTEINMANNI_LOCUS508709;Name=CSTEINMANNI_LOCUS508709;gbkey=Gene;gene_biotype=protein_coding;locus_tag=CSTEINMANNI_LOCUS508709	CAB1315785.1	PGAP2	-1893
LR778265.1	3376363	3376521	CLocus_431172	3328669	3383083	ID=gene-CSTEINMANNI_LOCUS508728;Name=CSTEINMANNI_LOCUS508728;end_range=3383083,.;gbkey=Gene;gene_biotype=protein_coding;locus_tag=CSTEINMANNI_LOCUS508728;partial=true	CAB1315804.1	SPNS2	0
LR778265.1	40030598	40030771	CLocus_454388	40032330	40039655	ID=gene-CSTEINMANNI_LOCUS509597;Name=CSTEINMANNI_LOCUS509597;gbkey=Gene;gene_biotype=protein_coding;locus_tag=CSTEINMANNI_LOCUS509597	CAB1316673.1	PO2F3	-1559
LR778267.1	35233129	35233190	CLocus_513620	35227091	35232452	ID=gene-CSTEINMANNI_LOCUS758352;Name=CSTEINMANNI_LOCUS758352;gbkey=Gene;gene_biotype=protein_coding;locus_tag=CSTEINMANNI_LOCUS758352	CAB1318767.1	TPST2	678
LR778268.1	22807495	22807559	CLocus_536116	22795585	22807472	ID=gene-CSTEINMANNI_LOCUS890405;Name=CSTEINMANNI_LOCUS890405;gbkey=Gene;gene_biotype=protein_coding;locus_tag=CSTEINMANNI_LOCUS890405	CAB1319631.1	MTMR3	24
LR778268.1	45671652	45671712	CLocus_550709	45661361	45673318	ID=gene-CSTEINMANNI_LOCUS890927;Name=CSTEINMANNI_LOCUS890927;gbkey=Gene;gene_biotype=protein_coding;locus_tag=CSTEINMANNI_LOCUS890927	CAB1320153.1	FBX21	0
LR778268.1	53836662	53836883	CLocus_555512	53838912	53842986	ID=gene-CSTEINMANNI_LOCUS891057;Name=CSTEINMANNI_LOCUS891057;gbkey=Gene;gene_biotype=protein_coding;locus_tag=CSTEINMANNI_LOCUS891057	CAB1320283.1	OTBP	-2029
LR778269.1	29543879	29544015	CLocus_571627	29545138	29567237	ID=gene-CSTEINMANNI_LOCUS1016077;Name=CSTEINMANNI_LOCUS1016077;gbkey=Gene;gene_biotype=protein_coding;locus_tag=CSTEINMANNI_LOCUS1016077;partial=true;start_range=.,29545138	CAB1320954.1	ATAD2	1123
LR778270.1	51493357	51493483	CLocus_615712	51477932	51512874	ID=gene-CSTEINMANNI_LOCUS1151154;Name=CSTEINMANNI_LOCUS1151154;gbkey=Gene;gene_biotype=protein_coding;locus_tag=CSTEINMANNI_LOCUS1151154	CAB1322504.1	RUFY3	0
LR778271.1	26373063	26373152	CLocus_631019	26355479	26377189	ID=gene-CSTEINMANNI_LOCUS1271290;Name=CSTEINMANNI_LOCUS1271290;gbkey=Gene;gene_biotype=protein_coding;locus_tag=CSTEINMANNI_LOCUS1271290	CAB1323096.1	ARSA	0
LR778271.1	33151047	33151214	CLocus_634960	33150187	33157002	ID=gene-CSTEINMANNI_LOCUS1271426;Name=CSTEINMANNI_LOCUS1271426;gbkey=Gene;gene_biotype=protein_coding;locus_tag=CSTEINMANNI_LOCUS1271426	CAB1323232.1	MBTP1	0
LR778271.1	48311579	48311705	CLocus_644652	48230406	48310815	ID=gene-CSTEINMANNI_LOCUS1271738;Name=CSTEINMANNI_LOCUS1271738;end_range=48310815,.;gbkey=Gene;gene_biotype=protein_coding;locus_tag=CSTEINMANNI_LOCUS1271738;partial=true;start_range=.,48230406	CAB1323544.1	PKHA7	-765
LR778271.1	50493236	50493356	CLocus_645986	50489022	50537725	ID=gene-CSTEINMANNI_LOCUS1271778;Name=CSTEINMANNI_LOCUS1271778;gbkey=Gene;gene_biotype=protein_coding;locus_tag=CSTEINMANNI_LOCUS1271778	CAB1323584.1	SPTCS	0
LR778273.1	6889036	6889257	CLocus_688670	6891192	6897045	ID=gene-CSTEINMANNI_LOCUS1636646;Name=CSTEINMANNI_LOCUS1636646;gbkey=Gene;gene_biotype=protein_coding;locus_tag=CSTEINMANNI_LOCUS1636646	CAB1325755.1	BFSP2	-1935
LR778273.1	13795653	13795725	CLocus_693027	13784327	13796074	ID=gene-CSTEINMANNI_LOCUS1636840;Name=CSTEINMANNI_LOCUS1636840;gbkey=Gene;gene_biotype=protein_coding;locus_tag=CSTEINMANNI_LOCUS1636840	CAB1325949.1	COPB2	0
LR778274.1	14355767	14355915	CLocus_723177	14344678	14364500	ID=gene-CSTEINMANNI_LOCUS1764613;Name=CSTEINMANNI_LOCUS1764613;end_range=14364500,.;gbkey=Gene;gene_biotype=protein_coding;locus_tag=CSTEINMANNI_LOCUS1764613;partial=true;start_range=.,14344678	CAB1327250.1	MCR	0
LR778275.1	35231268	35231358	CLocus_779708	35221952	35242000	ID=gene-CSTEINMANNI_LOCUS1926844;Name=CSTEINMANNI_LOCUS1926844;gbkey=Gene;gene_biotype=protein_coding;locus_tag=CSTEINMANNI_LOCUS1926844	CAB1328898.1	MORC3	0
LR778275.1	41280041	41280154	CLocus_782935	41276397	41296133	ID=gene-CSTEINMANNI_LOCUS1926981;Name=CSTEINMANNI_LOCUS1926981;gbkey=Gene;gene_biotype=protein_coding;locus_tag=CSTEINMANNI_LOCUS1926981	CAB1329035.1	MAON	0
LR778276.1	6711403	6711535	CLocus_791703	6709343	6722630	ID=gene-CSTEINMANNI_LOCUS2048373;Name=CSTEINMANNI_LOCUS2048373;gbkey=Gene;gene_biotype=protein_coding;locus_tag=CSTEINMANNI_LOCUS2048373	CAB1329336.1	SC6A1	0
LR778276.1	7528613	7528754	CLocus_792160	7522295	7532831	ID=gene-CSTEINMANNI_LOCUS2048391;Name=CSTEINMANNI_LOCUS2048391;gbkey=Gene;gene_biotype=protein_coding;locus_tag=CSTEINMANNI_LOCUS2048391;partial=true;start_range=.,7522295	CAB1329354.1	PPHLN	0
LR778276.1	45718643	45718753	CLocus_815472	45693390	45749290	ID=gene-CSTEINMANNI_LOCUS2049361;Name=CSTEINMANNI_LOCUS2049361;end_range=45749290,.;gbkey=Gene;gene_biotype=protein_coding;locus_tag=CSTEINMANNI_LOCUS2049361;partial=true	CAB1330324.1	---NA---	0
LR778277.1	24887848	24887911	CLocus_831420	24871681	24899562	ID=gene-CSTEINMANNI_LOCUS2174231;Name=CSTEINMANNI_LOCUS2174231;end_range=24899562,.;gbkey=Gene;gene_biotype=protein_coding;locus_tag=CSTEINMANNI_LOCUS2174231;partial=true	CAB1330949.1	UNC79	0
LR778277.1	40622636	40622759	CLocus_841373	40615507	40627852	ID=gene-CSTEINMANNI_LOCUS2174532;Name=CSTEINMANNI_LOCUS2174532;gbkey=Gene;gene_biotype=protein_coding;locus_tag=CSTEINMANNI_LOCUS2174532	CAB1331250.1	DPYL5	0
LR778280.1	20619186	20619329	CLocus_921304	20592824	20659068	ID=gene-CSTEINMANNI_LOCUS2529347;Name=CSTEINMANNI_LOCUS2529347;end_range=20659068,.;gbkey=Gene;gene_biotype=protein_coding;locus_tag=CSTEINMANNI_LOCUS2529347;partial=true;start_range=.,20592824	CAB1333875.1	KI13A	0
LR778280.1	23008067	23008215	CLocus_922529	23006543	23011053	ID=gene-CSTEINMANNI_LOCUS2529436;Name=CSTEINMANNI_LOCUS2529436;gbkey=Gene;gene_biotype=protein_coding;locus_tag=CSTEINMANNI_LOCUS2529436	CAB1333964.1	ZN526	0
LR778284.1	12085670	12085784	CLocus_1032809	12087485	12090908	ID=gene-CSTEINMANNI_LOCUS3116121;Name=CSTEINMANNI_LOCUS3116121;end_range=12090908,.;gbkey=Gene;gene_biotype=protein_coding;locus_tag=CSTEINMANNI_LOCUS3116121;partial=true	CAB1339002.1	---NA---	-1701
LR778284.1	14498145	14498255	CLocus_1034653	14438982	14501008	ID=gene-CSTEINMANNI_LOCUS3116178;Name=CSTEINMANNI_LOCUS3116178;gbkey=Gene;gene_biotype=protein_coding;locus_tag=CSTEINMANNI_LOCUS3116178	CAB1339059.1	CEMIP	0
LR778285.1	19684587	19684667	CLocus_1070477	19676520	19723677	ID=gene-CSTEINMANNI_LOCUS3226522;Name=CSTEINMANNI_LOCUS3226522;end_range=19723677,.;gbkey=Gene;gene_biotype=protein_coding;locus_tag=CSTEINMANNI_LOCUS3226522;partial=true;start_range=.,19676520	CAB1340064.1	UST	0
LR778287.1	5342693	5342785	CLocus_1112891	5336209	5344118	ID=gene-CSTEINMANNI_LOCUS3426341;Name=CSTEINMANNI_LOCUS3426341;end_range=5344118,.;gbkey=Gene;gene_biotype=protein_coding;locus_tag=CSTEINMANNI_LOCUS3426341;partial=true	CAB1341426.1	CPT1A	0
LR778287.1	20228922	20229010	CLocus_1123178	20230390	20230852	ID=gene-CSTEINMANNI_LOCUS3426721;Name=CSTEINMANNI_LOCUS3426721;gbkey=Gene;gene_biotype=protein_coding;locus_tag=CSTEINMANNI_LOCUS3426721	CAB1341806.1	HBB2	1380
LR778287.1	32430718	32430817	CLocus_1133530	32424614	32428539	ID=gene-CSTEINMANNI_LOCUS3427136;Name=CSTEINMANNI_LOCUS3427136;gbkey=Gene;gene_biotype=protein_coding;locus_tag=CSTEINMANNI_LOCUS3427136	CAB1342221.1	AL3B1	-2180
LR778288.1	22461941	22462131	CLocus_1152186	22448688	22473579	ID=gene-CSTEINMANNI_LOCUS3550667;Name=CSTEINMANNI_LOCUS3550667;gbkey=Gene;gene_biotype=protein_coding;locus_tag=CSTEINMANNI_LOCUS3550667	CAB1342940.1	SCAR3	0
LR778290.1	20936849	20937101	CLocus_1203704	20939676	20977099	ID=gene-CSTEINMANNI_LOCUS3751274;Name=CSTEINMANNI_LOCUS3751274;gbkey=Gene;gene_biotype=protein_coding;locus_tag=CSTEINMANNI_LOCUS3751274	CAB1344551.1	---NA---	-2575
LR778291.1	19898131	19898220	CLocus_1228107	19869605	19904426	ID=gene-CSTEINMANNI_LOCUS3864207;Name=CSTEINMANNI_LOCUS3864207;gbkey=Gene;gene_biotype=protein_coding;locus_tag=CSTEINMANNI_LOCUS3864207	CAB1345368.1	SVEP1	0
LR778257.1	21285561	21285700	CLocus_170599	21276843	21288535	ID=gene-CSTEINMANNI_LOCUS4187677;Name=CSTEINMANNI_LOCUS4187677;gbkey=Gene;gene_biotype=protein_coding;locus_tag=CSTEINMANNI_LOCUS4187677	CAB1347943.1	MOONR	0
LR778263.1	28383367	28383510	CLocus_372442	28385152	28401422	ID=gene-CSTEINMANNI_LOCUS212493;Name=CSTEINMANNI_LOCUS212493;end_range=28401422,.;gbkey=Gene;gene_biotype=protein_coding;locus_tag=CSTEINMANNI_LOCUS212493;partial=true	CAB1313758.1	SEM3E	1642
LR778265.1	26748527	26748667	CLocus_446233	26744639	26757822	ID=gene-CSTEINMANNI_LOCUS509359;Name=CSTEINMANNI_LOCUS509359;gbkey=Gene;gene_biotype=protein_coding;locus_tag=CSTEINMANNI_LOCUS509359	CAB1316435.1	AUTS2	0
LR778267.1	12175168	12175305	CLocus_499482	12175132	12215875	ID=gene-CSTEINMANNI_LOCUS757825;Name=CSTEINMANNI_LOCUS757825;gbkey=Gene;gene_biotype=protein_coding;locus_tag=CSTEINMANNI_LOCUS757825;partial=true;start_range=.,12175132	CAB1318240.1	LRP4	0
LR778278.1	34687738	34687910	CLocus_867545	34687944	34697817	ID=gene-CSTEINMANNI_LOCUS2290977;Name=CSTEINMANNI_LOCUS2290977;end_range=34697817,.;gbkey=Gene;gene_biotype=protein_coding;locus_tag=CSTEINMANNI_LOCUS2290977;partial=true	CAB1332110.1	PTPRF	-34
LR778283.1	19642094	19642210	CLocus_1009684	19602164	19654407	ID=gene-CSTEINMANNI_LOCUS2998672;Name=CSTEINMANNI_LOCUS2998672;gbkey=Gene;gene_biotype=protein_coding;locus_tag=CSTEINMANNI_LOCUS2998672	CAB1338156.1	SPT20	0
LR778287.1	17371090	17371176	CLocus_1121254	17371044	17410299	ID=gene-CSTEINMANNI_LOCUS3426665;Name=CSTEINMANNI_LOCUS3426665;gbkey=Gene;gene_biotype=protein_coding;locus_tag=CSTEINMANNI_LOCUS3426665	CAB1341750.1	TTYH3	0
LR778288.1	21004760	21004885	CLocus_1151279	21007270	21008599	ID=gene-CSTEINMANNI_LOCUS3550620;Name=CSTEINMANNI_LOCUS3550620;gbkey=Gene;gene_biotype=protein_coding;locus_tag=CSTEINMANNI_LOCUS3550620	CAB1342893.1	AIG1	-2385
LR778253.1	37201401	37201575	CLocus_21045	37195212	37206917	ID=gene-CSTEINMANNI_LOCUS757;Name=CSTEINMANNI_LOCUS757;gbkey=Gene;gene_biotype=protein_coding;locus_tag=CSTEINMANNI_LOCUS757	CAB1312414.1	LDB1	0
LR778253.1	41136397	41136580	CLocus_23402	41120468	41142899	ID=gene-CSTEINMANNI_LOCUS831;Name=CSTEINMANNI_LOCUS831;end_range=41142899,.;gbkey=Gene;gene_biotype=protein_coding;locus_tag=CSTEINMANNI_LOCUS831;partial=true	CAB1312488.1	I5P1	0
LR778254.1	10363135	10363258	CLocus_56932	10362193	10363467	ID=gene-CSTEINMANNI_LOCUS1534694;Name=CSTEINMANNI_LOCUS1534694;gbkey=Gene;gene_biotype=protein_coding;locus_tag=CSTEINMANNI_LOCUS1534694	CAB1325002.1	NOTO	0
LR778254.1	28360404	28360526	CLocus_67748	28351176	28366100	ID=gene-CSTEINMANNI_LOCUS1535170;Name=CSTEINMANNI_LOCUS1535170;gbkey=Gene;gene_biotype=protein_coding;locus_tag=CSTEINMANNI_LOCUS1535170	CAB1325478.1	CPXM1	0
LR778256.1	9673071	9673209	CLocus_108299	9669852	9674145	ID=gene-CSTEINMANNI_LOCUS3956678;Name=CSTEINMANNI_LOCUS3956678;end_range=9674145,.;gbkey=Gene;gene_biotype=protein_coding;locus_tag=CSTEINMANNI_LOCUS3956678;partial=true	CAB1345978.1	NET4	0
LR778257.1	16432273	16432416	CLocus_167238	16431802	16449008	ID=gene-CSTEINMANNI_LOCUS4187530;Name=CSTEINMANNI_LOCUS4187530;end_range=16449008,.;gbkey=Gene;gene_biotype=protein_coding;locus_tag=CSTEINMANNI_LOCUS4187530;partial=true	CAB1347796.1	---NA---	0
LR778257.1	26695374	26695544	CLocus_174045	26684225	26708552	ID=gene-CSTEINMANNI_LOCUS4187790;Name=CSTEINMANNI_LOCUS4187790;end_range=26708552,.;gbkey=Gene;gene_biotype=protein_coding;locus_tag=CSTEINMANNI_LOCUS4187790;partial=true	CAB1348056.1	SEZ6	0
LR778258.1	4804884	4804973	CLocus_186312	4789028	4808792	ID=gene-CSTEINMANNI_LOCUS4300117;Name=CSTEINMANNI_LOCUS4300117;gbkey=Gene;gene_biotype=protein_coding;locus_tag=CSTEINMANNI_LOCUS4300117;partial=true;start_range=.,4789028	CAB1348506.1	SIK2	0
LR778258.1	7051540	7051717	CLocus_187853	7047891	7054009	ID=gene-CSTEINMANNI_LOCUS4300177;Name=CSTEINMANNI_LOCUS4300177;gbkey=Gene;gene_biotype=protein_coding;locus_tag=CSTEINMANNI_LOCUS4300177	CAB1348566.1	FOSB	0
LR778258.1	24348951	24349044	CLocus_198725	24320302	24362694	ID=gene-CSTEINMANNI_LOCUS4300628;Name=CSTEINMANNI_LOCUS4300628;gbkey=Gene;gene_biotype=protein_coding;locus_tag=CSTEINMANNI_LOCUS4300628	CAB1349017.1	TUTLB	0
LR778258.1	25127702	25127820	CLocus_199215	25124782	25128983	ID=gene-CSTEINMANNI_LOCUS4300656;Name=CSTEINMANNI_LOCUS4300656;gbkey=Gene;gene_biotype=protein_coding;locus_tag=CSTEINMANNI_LOCUS4300656	CAB1349045.1	HINFP	0
LR778260.1	48247010	48247127	CLocus_270075	48249804	48282917	ID=gene-CSTEINMANNI_LOCUS4563228;Name=CSTEINMANNI_LOCUS4563228;gbkey=Gene;gene_biotype=protein_coding;locus_tag=CSTEINMANNI_LOCUS4563228	CAB1351441.1	S3TC1	2677
LR778260.1	60834473	60834642	CLocus_277487	60808783	60840718	ID=gene-CSTEINMANNI_LOCUS4563545;Name=CSTEINMANNI_LOCUS4563545;gbkey=Gene;gene_biotype=protein_coding;locus_tag=CSTEINMANNI_LOCUS4563545	CAB1351758.1	DOK7	0
LR778262.1	10109348	10109493	CLocus_324096	10107104	10110963	ID=gene-CSTEINMANNI_LOCUS4885884;Name=CSTEINMANNI_LOCUS4885884;gbkey=Gene;gene_biotype=protein_coding;locus_tag=CSTEINMANNI_LOCUS4885884;partial=true;start_range=.,10107104	CAB1353316.1	ANR28	0
LR778262.1	10109730	10109789	CLocus_324096	10107104	10110963	ID=gene-CSTEINMANNI_LOCUS4885884;Name=CSTEINMANNI_LOCUS4885884;gbkey=Gene;gene_biotype=protein_coding;locus_tag=CSTEINMANNI_LOCUS4885884;partial=true;start_range=.,10107104	CAB1353316.1	ANR28	0
LR778262.1	19130096	19130248	CLocus_329368	19122009	19137170	ID=gene-CSTEINMANNI_LOCUS4886070;Name=CSTEINMANNI_LOCUS4886070;end_range=19137170,.;gbkey=Gene;gene_biotype=protein_coding;locus_tag=CSTEINMANNI_LOCUS4886070;partial=true	CAB1353502.1	KPCD	0
LR778263.1	34390653	34390833	CLocus_376137	34382534	34393953	ID=gene-CSTEINMANNI_LOCUS212588;Name=CSTEINMANNI_LOCUS212588;gbkey=Gene;gene_biotype=protein_coding;locus_tag=CSTEINMANNI_LOCUS212588	CAB1313853.1	RBP10	0
LR778265.1	35783765	35783853	CLocus_451865	35770002	35782137	ID=gene-CSTEINMANNI_LOCUS509523;Name=CSTEINMANNI_LOCUS509523;gbkey=Gene;gene_biotype=protein_coding;locus_tag=CSTEINMANNI_LOCUS509523	CAB1316599.1	SRSF7	-1629
LR778267.1	9405227	9405380	CLocus_497842	9351100	9414975	ID=gene-CSTEINMANNI_LOCUS757795;Name=CSTEINMANNI_LOCUS757795;end_range=9414975,.;gbkey=Gene;gene_biotype=protein_coding;locus_tag=CSTEINMANNI_LOCUS757795;partial=true;start_range=.,9351100	---NA---	---NA---	0
LR778267.1	12175168	12175305	CLocus_499482	12175132	12215875	ID=gene-CSTEINMANNI_LOCUS757825;Name=CSTEINMANNI_LOCUS757825;gbkey=Gene;gene_biotype=protein_coding;locus_tag=CSTEINMANNI_LOCUS757825;partial=true;start_range=.,12175132	---NA---	---NA---	0
LR778271.1	27544158	27544248	CLocus_631798	27534672	27544166	ID=gene-CSTEINMANNI_LOCUS1271333;Name=CSTEINMANNI_LOCUS1271333;gbkey=Gene;gene_biotype=protein_coding;locus_tag=CSTEINMANNI_LOCUS1271333	CAB1323139.1	GCSH	0
LR778271.1	27544158	27544248	CLocus_631798	27543570	27553706	ID=gene-CSTEINMANNI_LOCUS1271334;Name=CSTEINMANNI_LOCUS1271334;gbkey=Gene;gene_biotype=protein_coding;locus_tag=CSTEINMANNI_LOCUS1271334	CAB1323140.1	IMDH1	0
LR778271.1	37666475	37666628	CLocus_637990	37645993	37674217	ID=gene-CSTEINMANNI_LOCUS1271523;Name=CSTEINMANNI_LOCUS1271523;gbkey=Gene;gene_biotype=protein_coding;locus_tag=CSTEINMANNI_LOCUS1271523	CAB1323329.1	NDRG4	0
LR778271.1	57394069	57394247	CLocus_650113	57396173	57423186	ID=gene-CSTEINMANNI_LOCUS1271844;Name=CSTEINMANNI_LOCUS1271844;gbkey=Gene;gene_biotype=protein_coding;locus_tag=CSTEINMANNI_LOCUS1271844;partial=true;start_range=.,57396173	CAB1323650.1	US6NL	-1926
LR778272.1	8352583	8352734	CLocus_655378	8344137	8355799	ID=gene-CSTEINMANNI_LOCUS1408880;Name=CSTEINMANNI_LOCUS1408880;end_range=8355799,.;gbkey=Gene;gene_biotype=protein_coding;locus_tag=CSTEINMANNI_LOCUS1408880;partial=true;start_range=.,8344137	CAB1323861.1	CFAH	0
LR778272.1	40461552	40461614	CLocus_675766	40460145	40474627	ID=gene-CSTEINMANNI_LOCUS1409621;Name=CSTEINMANNI_LOCUS1409621;gbkey=Gene;gene_biotype=protein_coding;locus_tag=CSTEINMANNI_LOCUS1409621	CAB1324602.1	NEXN	0
LR778273.1	7347779	7347984	CLocus_688987	7339962	7348234	ID=gene-CSTEINMANNI_LOCUS1636659;Name=CSTEINMANNI_LOCUS1636659;gbkey=Gene;gene_biotype=protein_coding;locus_tag=CSTEINMANNI_LOCUS1636659	CAB1325768.1	CDYL	0
LR778274.1	25469757	25469915	CLocus_731295	25451866	25500520	ID=gene-CSTEINMANNI_LOCUS1764827;Name=CSTEINMANNI_LOCUS1764827;end_range=25500520,.;gbkey=Gene;gene_biotype=protein_coding;locus_tag=CSTEINMANNI_LOCUS1764827;partial=true	CAB1327464.1	VPS8	0
LR778274.1	32321572	32321726	CLocus_737024	32324144	32341839	ID=gene-CSTEINMANNI_LOCUS1765080;Name=CSTEINMANNI_LOCUS1765080;gbkey=Gene;gene_biotype=protein_coding;locus_tag=CSTEINMANNI_LOCUS1765080	CAB1327717.1	IRPL1	-2418
LR778275.1	7111837	7112025	CLocus_762951	7105786	7112876	ID=gene-CSTEINMANNI_LOCUS1926279;Name=CSTEINMANNI_LOCUS1926279;gbkey=Gene;gene_biotype=protein_coding;locus_tag=CSTEINMANNI_LOCUS1926279	CAB1328333.1	CSN8	0
LR778275.1	22468466	22468696	CLocus_772589	22462819	22469248	ID=gene-CSTEINMANNI_LOCUS1926575;Name=CSTEINMANNI_LOCUS1926575;end_range=22469248,.;gbkey=Gene;gene_biotype=protein_coding;locus_tag=CSTEINMANNI_LOCUS1926575;partial=true	CAB1328629.1	ITB5	0
LR778275.1	41017505	41017580	CLocus_782765	40985797	41028918	ID=gene-CSTEINMANNI_LOCUS1926967;Name=CSTEINMANNI_LOCUS1926967;end_range=41028918,.;gbkey=Gene;gene_biotype=protein_coding;locus_tag=CSTEINMANNI_LOCUS1926967;partial=true;start_range=.,40985797	CAB1329021.1	JAM2A	0
LR778276.1	16538929	16539014	CLocus_798083	16527666	16548902	ID=gene-CSTEINMANNI_LOCUS2048623;Name=CSTEINMANNI_LOCUS2048623;gbkey=Gene;gene_biotype=protein_coding;locus_tag=CSTEINMANNI_LOCUS2048623	CAB1329586.1	RIMKB	0
LR778277.1	5013784	5013940	CLocus_819389	5012552	5054577	ID=gene-CSTEINMANNI_LOCUS2173808;Name=CSTEINMANNI_LOCUS2173808;end_range=5054577,.;gbkey=Gene;gene_biotype=protein_coding;locus_tag=CSTEINMANNI_LOCUS2173808;partial=true	CAB1330526.1	FAK2	0
LR778277.1	12907764	12907896	CLocus_823893	12890853	12918819	ID=gene-CSTEINMANNI_LOCUS2173964;Name=CSTEINMANNI_LOCUS2173964;gbkey=Gene;gene_biotype=protein_coding;locus_tag=CSTEINMANNI_LOCUS2173964	CAB1330682.1	KI13B	0
LR778279.1	34990259	34990327	CLocus_899415	34988444	34992710	ID=gene-CSTEINMANNI_LOCUS2411945;Name=CSTEINMANNI_LOCUS2411945;end_range=34992710,.;gbkey=Gene;gene_biotype=protein_coding;locus_tag=CSTEINMANNI_LOCUS2411945;partial=true	CAB1333077.1	VATA	0
LR778280.1	1119698	1119830	CLocus_906636	1110632	1124468	ID=gene-CSTEINMANNI_LOCUS2528882;Name=CSTEINMANNI_LOCUS2528882;gbkey=Gene;gene_biotype=protein_coding;locus_tag=CSTEINMANNI_LOCUS2528882	CAB1333410.1	Z385D	0
LR778280.1	20709159	20709367	CLocus_921369	20705008	20709616	ID=gene-CSTEINMANNI_LOCUS2529349;Name=CSTEINMANNI_LOCUS2529349;gbkey=Gene;gene_biotype=protein_coding;locus_tag=CSTEINMANNI_LOCUS2529349	CAB1333877.1	RBM24	0
LR778280.1	20726759	20726875	CLocus_921395	20724021	20731634	ID=gene-CSTEINMANNI_LOCUS2529351;Name=CSTEINMANNI_LOCUS2529351;gbkey=Gene;gene_biotype=protein_coding;locus_tag=CSTEINMANNI_LOCUS2529351	CAB1333879.1	SPC1L	0
LR778280.1	23028344	23028488	CLocus_922543	23028285	23043809	ID=gene-CSTEINMANNI_LOCUS2529438;Name=CSTEINMANNI_LOCUS2529438;end_range=23043809,.;gbkey=Gene;gene_biotype=protein_coding;locus_tag=CSTEINMANNI_LOCUS2529438;partial=true;start_range=.,23028285	CAB1333966.1	CIC	0
LR778280.1	26112746	26112809	CLocus_924905	26077566	26110030	ID=gene-CSTEINMANNI_LOCUS2529552;Name=CSTEINMANNI_LOCUS2529552;gbkey=Gene;gene_biotype=protein_coding;locus_tag=CSTEINMANNI_LOCUS2529552	CAB1334080.1	NPHN	2717
LR778281.1	44566170	44566311	CLocus_967137	44565090	44567522	ID=gene-CSTEINMANNI_LOCUS2661255;Name=CSTEINMANNI_LOCUS2661255;end_range=44567522,.;gbkey=Gene;gene_biotype=protein_coding;locus_tag=CSTEINMANNI_LOCUS2661255;partial=true	CAB1335648.1	PACS2	0
LR778282.1	4756399	4756525	CLocus_970834	4748126	4755094	ID=gene-CSTEINMANNI_LOCUS2771947;Name=CSTEINMANNI_LOCUS2771947;gbkey=Gene;gene_biotype=protein_coding;locus_tag=CSTEINMANNI_LOCUS2771947	CAB1335844.1	F120C	1306
LR778282.1	10078502	10078671	CLocus_973645	10074852	10087271	ID=gene-CSTEINMANNI_LOCUS2772092;Name=CSTEINMANNI_LOCUS2772092;gbkey=Gene;gene_biotype=protein_coding;locus_tag=CSTEINMANNI_LOCUS2772092	CAB1335989.1	TP4AP	0
LR778282.1	15841177	15841367	CLocus_976806	15839314	15845231	ID=gene-CSTEINMANNI_LOCUS2772219;Name=CSTEINMANNI_LOCUS2772219;gbkey=Gene;gene_biotype=protein_coding;locus_tag=CSTEINMANNI_LOCUS2772219	CAB1336116.1	RL32	0
LR778283.1	2734032	2734199	CLocus_999181	2733658	2734293	ID=gene-CSTEINMANNI_LOCUS2998321;Name=CSTEINMANNI_LOCUS2998321;gbkey=Gene;gene_biotype=protein_coding;locus_tag=CSTEINMANNI_LOCUS2998321	---NA---	---NA---	0
LR778284.1	4763149	4763263	CLocus_1027243	4761171	4778529	ID=gene-CSTEINMANNI_LOCUS3115928;Name=CSTEINMANNI_LOCUS3115928;gbkey=Gene;gene_biotype=protein_coding;locus_tag=CSTEINMANNI_LOCUS3115928	CAB1338809.1	VP13C	0
LR778284.1	21568117	21568196	CLocus_1040668	21566912	21586694	ID=gene-CSTEINMANNI_LOCUS3116344;Name=CSTEINMANNI_LOCUS3116344;gbkey=Gene;gene_biotype=protein_coding;locus_tag=CSTEINMANNI_LOCUS3116344	CAB1339225.1	G6PI	0
LR778284.1	30616601	30616775	CLocus_1049596	30585753	30613925	ID=gene-CSTEINMANNI_LOCUS3116582;Name=CSTEINMANNI_LOCUS3116582;end_range=30613925,.;gbkey=Gene;gene_biotype=protein_coding;locus_tag=CSTEINMANNI_LOCUS3116582;partial=true	CAB1339463.1	MTMRD	2677
LR778285.1	38381220	38381378	CLocus_1082383	38361987	38381376	ID=gene-CSTEINMANNI_LOCUS3226935;Name=CSTEINMANNI_LOCUS3226935;end_range=38381376,.;gbkey=Gene;gene_biotype=protein_coding;locus_tag=CSTEINMANNI_LOCUS3226935;partial=true	CAB1340477.1	TTBK2	0
LR778286.1	25474421	25474567	CLocus_1101552	25468531	25479310	ID=gene-CSTEINMANNI_LOCUS3333158;Name=CSTEINMANNI_LOCUS3333158;gbkey=Gene;gene_biotype=protein_coding;locus_tag=CSTEINMANNI_LOCUS3333158	CAB1340990.1	SPICE	0
LR778286.1	31621953	31622113	CLocus_1105308	31621256	31622202	ID=gene-CSTEINMANNI_LOCUS3333313;Name=CSTEINMANNI_LOCUS3333313;gbkey=Gene;gene_biotype=protein_coding;locus_tag=CSTEINMANNI_LOCUS3333313;partial=true;start_range=.,31621256	CAB1341145.1	PIEZ2	0
LR778288.1	35692009	35692155	CLocus_1160491	35685490	35710148	ID=gene-CSTEINMANNI_LOCUS3550930;Name=CSTEINMANNI_LOCUS3550930;gbkey=Gene;gene_biotype=protein_coding;locus_tag=CSTEINMANNI_LOCUS3550930	CAB1343203.1	PAK5	0
LR778288.1	37234559	37234645	CLocus_1161461	37237589	37245575	ID=gene-CSTEINMANNI_LOCUS3550955;Name=CSTEINMANNI_LOCUS3550955;gbkey=Gene;gene_biotype=protein_coding;locus_tag=CSTEINMANNI_LOCUS3550955	CAB1343228.1	FL2D	2944
LR778289.1	6450036	6450198	CLocus_1168207	6449505	6452189	ID=gene-CSTEINMANNI_LOCUS3649802;Name=CSTEINMANNI_LOCUS3649802;gbkey=Gene;gene_biotype=protein_coding;locus_tag=CSTEINMANNI_LOCUS3649802	---NA---	---NA---	0
LR778290.1	27729088	27729230	CLocus_1209210	27714845	27753173	ID=gene-CSTEINMANNI_LOCUS3751443;Name=CSTEINMANNI_LOCUS3751443;gbkey=Gene;gene_biotype=protein_coding;locus_tag=CSTEINMANNI_LOCUS3751443	CAB1344720.1	CANX	0
LR778290.1	30743001	30743166	CLocus_1211504	30741592	30752191	ID=gene-CSTEINMANNI_LOCUS3751522;Name=CSTEINMANNI_LOCUS3751522;end_range=30752191,.;gbkey=Gene;gene_biotype=protein_coding;locus_tag=CSTEINMANNI_LOCUS3751522;partial=true	CAB1344799.1	OPN5	0
LR778291.1	10822328	10822451	CLocus_1222897	10815174	10829367	ID=gene-CSTEINMANNI_LOCUS3863980;Name=CSTEINMANNI_LOCUS3863980;gbkey=Gene;gene_biotype=protein_coding;locus_tag=CSTEINMANNI_LOCUS3863980;partial=true;start_range=.,10815174	CAB1345141.1	RGS12	0
LR778254.1	21587625	21587753	CLocus_63219	21586514	21635203	ID=gene-CSTEINMANNI_LOCUS1534978;Name=CSTEINMANNI_LOCUS1534978;gbkey=Gene;gene_biotype=protein_coding;locus_tag=CSTEINMANNI_LOCUS1534978	CAB1325286.1	DOCK2	0
LR778256.1	82975006	82975095	CLocus_150834	82974392	82974968	ID=gene-CSTEINMANNI_LOCUS3957981;Name=CSTEINMANNI_LOCUS3957981;gbkey=Gene;gene_biotype=protein_coding;locus_tag=CSTEINMANNI_LOCUS3957981	CAB1347281.1	---NA---	39
LR778257.1	14577848	14578030	CLocus_166040	14579098	14595730	ID=gene-CSTEINMANNI_LOCUS4187489;Name=CSTEINMANNI_LOCUS4187489;gbkey=Gene;gene_biotype=protein_coding;locus_tag=CSTEINMANNI_LOCUS4187489	CAB1347755.1	DAW1	1068
LR778259.1	62372072	62372153	CLocus_240913	62351134	62404755	ID=gene-CSTEINMANNI_LOCUS4411468;Name=CSTEINMANNI_LOCUS4411468;gbkey=Gene;gene_biotype=protein_coding;locus_tag=CSTEINMANNI_LOCUS4411468	CAB1350366.1	SEPT9	0
LR778263.1	19384504	19384658	CLocus_367010	19384665	19425949	ID=gene-CSTEINMANNI_LOCUS212372;Name=CSTEINMANNI_LOCUS212372;end_range=19425949,.;gbkey=Gene;gene_biotype=protein_coding;locus_tag=CSTEINMANNI_LOCUS212372;partial=true	CAB1313637.1	ITPR2	-7
LR778265.1	10618794	10618886	CLocus_435722	10618569	10620498	ID=gene-CSTEINMANNI_LOCUS508927;Name=CSTEINMANNI_LOCUS508927;gbkey=Gene;gene_biotype=protein_coding;locus_tag=CSTEINMANNI_LOCUS508927;partial=true;start_range=.,10618569	CAB1316003.1	---NA---	0
LR778268.1	3211095	3211238	CLocus_525076	3203823	3209449	ID=gene-CSTEINMANNI_LOCUS889986;Name=CSTEINMANNI_LOCUS889986;end_range=3209449,.;gbkey=Gene;gene_biotype=protein_coding;locus_tag=CSTEINMANNI_LOCUS889986;partial=true;start_range=.,3203823	CAB1319212.1	WDFY3	1647
LR778268.1	17682768	17682872	CLocus_533103	17663209	17731611	ID=gene-CSTEINMANNI_LOCUS890250;Name=CSTEINMANNI_LOCUS890250;gbkey=Gene;gene_biotype=protein_coding;locus_tag=CSTEINMANNI_LOCUS890250	CAB1319476.1	PCSK5	0
LR778268.1	39795219	39795367	CLocus_547249	39795854	39820899	ID=gene-CSTEINMANNI_LOCUS890813;Name=CSTEINMANNI_LOCUS890813;gbkey=Gene;gene_biotype=protein_coding;locus_tag=CSTEINMANNI_LOCUS890813	CAB1320039.1	TENA	-487
LR778269.1	19813073	19813224	CLocus_565657	19810783	19823666	ID=gene-CSTEINMANNI_LOCUS1015867;Name=CSTEINMANNI_LOCUS1015867;gbkey=Gene;gene_biotype=protein_coding;locus_tag=CSTEINMANNI_LOCUS1015867;partial=true;start_range=.,19810783	CAB1320744.1	COSA1	0
LR778269.1	30495954	30496124	CLocus_572200	30462272	30496176	ID=gene-CSTEINMANNI_LOCUS1016112;Name=CSTEINMANNI_LOCUS1016112;gbkey=Gene;gene_biotype=protein_coding;locus_tag=CSTEINMANNI_LOCUS1016112	CAB1320989.1	CIC	0
LR778270.1	18352165	18352251	CLocus_596543	18350259	18350721	ID=gene-CSTEINMANNI_LOCUS1150481;Name=CSTEINMANNI_LOCUS1150481;gbkey=Gene;gene_biotype=protein_coding;locus_tag=CSTEINMANNI_LOCUS1150481	CAB1321831.1	---NA---	1445
LR778271.1	9224544	9224661	CLocus_620338	9198763	9231860	ID=gene-CSTEINMANNI_LOCUS1270953;Name=CSTEINMANNI_LOCUS1270953;gbkey=Gene;gene_biotype=protein_coding;locus_tag=CSTEINMANNI_LOCUS1270953	CAB1322759.1	TPC2	0
LR778273.1	7973321	7973382	CLocus_689345	7971504	7973845	ID=gene-CSTEINMANNI_LOCUS1636671;Name=CSTEINMANNI_LOCUS1636671;gbkey=Gene;gene_biotype=protein_coding;locus_tag=CSTEINMANNI_LOCUS1636671	CAB1325780.1	ADIPO	0
LR778274.1	11022594	11022762	CLocus_720013	10995350	11035106	ID=gene-CSTEINMANNI_LOCUS1764573;Name=CSTEINMANNI_LOCUS1764573;gbkey=Gene;gene_biotype=protein_coding;locus_tag=CSTEINMANNI_LOCUS1764573	CAB1327210.1	WWC2	0
LR778274.1	41130710	41130834	CLocus_745057	41104610	41142359	ID=gene-CSTEINMANNI_LOCUS1765325;Name=CSTEINMANNI_LOCUS1765325;end_range=41142359,.;gbkey=Gene;gene_biotype=protein_coding;locus_tag=CSTEINMANNI_LOCUS1765325;partial=true	CAB1327962.1	TANC1	0
LR778275.1	32407131	32407200	CLocus_778183	32398843	32409745	ID=gene-CSTEINMANNI_LOCUS1926776;Name=CSTEINMANNI_LOCUS1926776;gbkey=Gene;gene_biotype=protein_coding;locus_tag=CSTEINMANNI_LOCUS1926776	CAB1328830.1	TTF2	0
LR778284.1	33767508	33767638	CLocus_1052729	33762323	33786190	ID=gene-CSTEINMANNI_LOCUS3116663;Name=CSTEINMANNI_LOCUS3116663;gbkey=Gene;gene_biotype=protein_coding;locus_tag=CSTEINMANNI_LOCUS3116663	CAB1339544.1	APBA2	0
LR778285.1	22212386	22212555	CLocus_1072126	22202311	22213374	ID=gene-CSTEINMANNI_LOCUS3226583;Name=CSTEINMANNI_LOCUS3226583;gbkey=Gene;gene_biotype=protein_coding;locus_tag=CSTEINMANNI_LOCUS3226583	CAB1340125.1	MOXD2	0
LR778289.1	42870682	42870819	CLocus_1189798	42820353	42881879	ID=gene-CSTEINMANNI_LOCUS3650480;Name=CSTEINMANNI_LOCUS3650480;gbkey=Gene;gene_biotype=protein_coding;locus_tag=CSTEINMANNI_LOCUS3650480;partial=true;start_range=.,42820353	CAB1344056.1	JHD2C	0
LR778291.1	28789449	28789619	CLocus_1232005	28786343	28793374	ID=gene-CSTEINMANNI_LOCUS3864423;Name=CSTEINMANNI_LOCUS3864423;gbkey=Gene;gene_biotype=protein_coding;locus_tag=CSTEINMANNI_LOCUS3864423;partial=true;start_range=.,28786343	CAB1345584.1	UBN1	0
List of DM loci between source and refuge populations in the Eck system, that are located within 3000bp (upstream or downstream) of genes . Highlighted are the loci recovered as DM in all comparisons.
Chrom	start_locus	end_locus	locus_name	start_gene	end_gene	description	protein_id	gene_id	locus_position_compared_to_gene
LR778253.1	12350835	12350896	CLocus_5636	12344802	12357095	ID=gene-CSTEINMANNI_LOCUS234;Name=CSTEINMANNI_LOCUS234;gbkey=Gene;gene_biotype=protein_coding;locus_tag=CSTEINMANNI_LOCUS234	CAB1311891.1	A1CF	0
LR778253.1	18432499	18432602	CLocus_9510	18428758	18434955	ID=gene-CSTEINMANNI_LOCUS359;Name=CSTEINMANNI_LOCUS359;gbkey=Gene;gene_biotype=protein_coding;locus_tag=CSTEINMANNI_LOCUS359	CAB1312016.1	PSD11	0
LR778253.1	18435762	18435824	CLocus_9513	18428758	18434955	ID=gene-CSTEINMANNI_LOCUS359;Name=CSTEINMANNI_LOCUS359;gbkey=Gene;gene_biotype=protein_coding;locus_tag=CSTEINMANNI_LOCUS359	CAB1312016.1	PSD11	-808
LR778253.1	36087809	36087882	CLocus_20399	36078557	36088079	ID=gene-CSTEINMANNI_LOCUS733;Name=CSTEINMANNI_LOCUS733;gbkey=Gene;gene_biotype=protein_coding;locus_tag=CSTEINMANNI_LOCUS733	CAB1312390.1	DRGX	0
LR778253.1	53425684	53425793	CLocus_30931	53424623	53427107	ID=gene-CSTEINMANNI_LOCUS1007;Name=CSTEINMANNI_LOCUS1007;gbkey=Gene;gene_biotype=protein_coding;locus_tag=CSTEINMANNI_LOCUS1007	CAB1312664.1	SMS1	0
LR778253.1	61491578	61491703	CLocus_35635	61486475	61493892	ID=gene-CSTEINMANNI_LOCUS1124;Name=CSTEINMANNI_LOCUS1124;end_range=61493892,.;gbkey=Gene;gene_biotype=protein_coding;locus_tag=CSTEINMANNI_LOCUS1124;partial=true	CAB1312781.1	GRDN	0
LR778253.1	62675661	62675840	CLocus_36467	62678032	62689224	ID=gene-CSTEINMANNI_LOCUS1138;Name=CSTEINMANNI_LOCUS1138;gbkey=Gene;gene_biotype=protein_coding;locus_tag=CSTEINMANNI_LOCUS1138	CAB1312795.1	S29A1	-2192
LR778254.1	1986001	1986137	CLocus_53146	1980494	1999299	ID=gene-CSTEINMANNI_LOCUS1534494;Name=CSTEINMANNI_LOCUS1534494;end_range=1999299,.;gbkey=Gene;gene_biotype=protein_coding;locus_tag=CSTEINMANNI_LOCUS1534494;partial=true	CAB1324802.1	SHOT1	0
LR778254.1	21585998	21586119	CLocus_63214	21586514	21635203	ID=gene-CSTEINMANNI_LOCUS1534978;Name=CSTEINMANNI_LOCUS1534978;gbkey=Gene;gene_biotype=protein_coding;locus_tag=CSTEINMANNI_LOCUS1534978	CAB1325286.1	DOCK2	-395
LR778254.1	23002379	23002493	CLocus_64170	22998630	23000459	ID=gene-CSTEINMANNI_LOCUS1535023;Name=CSTEINMANNI_LOCUS1535023;gbkey=Gene;gene_biotype=protein_coding;locus_tag=CSTEINMANNI_LOCUS1535023	CAB1325331.1	TBB	-1921
LR778254.1	25969816	25969922	CLocus_66208	25972814	25977745	ID=gene-CSTEINMANNI_LOCUS1535111;Name=CSTEINMANNI_LOCUS1535111;gbkey=Gene;gene_biotype=protein_coding;locus_tag=CSTEINMANNI_LOCUS1535111	CAB1325419.1	HARS1	2892
LR778254.1	33153888	33154085	CLocus_70632	33153912	33157818	ID=gene-CSTEINMANNI_LOCUS1535246;Name=CSTEINMANNI_LOCUS1535246;gbkey=Gene;gene_biotype=protein_coding;locus_tag=CSTEINMANNI_LOCUS1535246	CAB1325554.1	TEN3	0
LR778254.1	37557377	37557496	CLocus_73362	37550208	37556787	ID=gene-CSTEINMANNI_LOCUS1535313;Name=CSTEINMANNI_LOCUS1535313;gbkey=Gene;gene_biotype=protein_coding;locus_tag=CSTEINMANNI_LOCUS1535313	CAB1325621.1	PCD19	591
LR778254.1	41223713	41223805	CLocus_75550	41190496	41233021	ID=gene-CSTEINMANNI_LOCUS1535334;Name=CSTEINMANNI_LOCUS1535334;gbkey=Gene;gene_biotype=protein_coding;locus_tag=CSTEINMANNI_LOCUS1535334	CAB1325642.1	GRCR1	0
LR778255.1	6982138	6982216	CLocus_81305	6971365	6989051	ID=gene-CSTEINMANNI_LOCUS2897111;Name=CSTEINMANNI_LOCUS2897111;gbkey=Gene;gene_biotype=protein_coding;locus_tag=CSTEINMANNI_LOCUS2897111	CAB1337047.1	PGFRB	0
LR778255.1	9520069	9520122	CLocus_82866	9500237	9520189	ID=gene-CSTEINMANNI_LOCUS2897153;Name=CSTEINMANNI_LOCUS2897153;gbkey=Gene;gene_biotype=protein_coding;locus_tag=CSTEINMANNI_LOCUS2897153;partial=true;start_range=.,9500237	CAB1337089.1	KDM3B	0
LR778255.1	17535068	17535219	CLocus_88244	17529177	17532331	ID=gene-CSTEINMANNI_LOCUS2897384;Name=CSTEINMANNI_LOCUS2897384;end_range=17532331,.;gbkey=Gene;gene_biotype=protein_coding;locus_tag=CSTEINMANNI_LOCUS2897384;partial=true;start_range=.,17529177	CAB1337320.1	ABCA1	2738
LR778255.1	24215912	24215973	CLocus_92126	24206831	24218205	ID=gene-CSTEINMANNI_LOCUS2897501;Name=CSTEINMANNI_LOCUS2897501;gbkey=Gene;gene_biotype=protein_coding;locus_tag=CSTEINMANNI_LOCUS2897501	CAB1337437.1	ELF4	0
LR778255.1	24216052	24216182	CLocus_92126	24206831	24218205	ID=gene-CSTEINMANNI_LOCUS2897501;Name=CSTEINMANNI_LOCUS2897501;gbkey=Gene;gene_biotype=protein_coding;locus_tag=CSTEINMANNI_LOCUS2897501	CAB1337437.1	ELF4	0
LR778256.1	11475872	11476026	CLocus_109841	11471860	11490356	ID=gene-CSTEINMANNI_LOCUS3956723;Name=CSTEINMANNI_LOCUS3956723;gbkey=Gene;gene_biotype=protein_coding;locus_tag=CSTEINMANNI_LOCUS3956723	CAB1346023.1	KDM7A	0
LR778256.1	12592544	12592684	CLocus_110737	12583675	12599511	ID=gene-CSTEINMANNI_LOCUS3956741;Name=CSTEINMANNI_LOCUS3956741;gbkey=Gene;gene_biotype=protein_coding;locus_tag=CSTEINMANNI_LOCUS3956741;partial=true;start_range=.,12583675	CAB1346041.1	TULP3	0
LR778256.1	15670988	15671120	CLocus_112636	15671899	15690271	ID=gene-CSTEINMANNI_LOCUS3956846;Name=CSTEINMANNI_LOCUS3956846;gbkey=Gene;gene_biotype=protein_coding;locus_tag=CSTEINMANNI_LOCUS3956846	CAB1346146.1	SCYL2	-779
LR778256.1	18795069	18795213	CLocus_114761	18765829	18819530	ID=gene-CSTEINMANNI_LOCUS3956902;Name=CSTEINMANNI_LOCUS3956902;gbkey=Gene;gene_biotype=protein_coding;locus_tag=CSTEINMANNI_LOCUS3956902	CAB1346202.1	AT2B1	0
LR778256.1	21587327	21587491	CLocus_116721	21572405	21598694	ID=gene-CSTEINMANNI_LOCUS3956957;Name=CSTEINMANNI_LOCUS3956957;gbkey=Gene;gene_biotype=protein_coding;locus_tag=CSTEINMANNI_LOCUS3956957	CAB1346257.1	DCP1B	0
LR778256.1	31688986	31689137	CLocus_122002	31687841	31700175	ID=gene-CSTEINMANNI_LOCUS3957144;Name=CSTEINMANNI_LOCUS3957144;end_range=31700175,.;gbkey=Gene;gene_biotype=protein_coding;locus_tag=CSTEINMANNI_LOCUS3957144;partial=true	CAB1346444.1	AT11A	0
LR778256.1	35006813	35006979	CLocus_124031	35007125	35017686	ID=gene-CSTEINMANNI_LOCUS3957224;Name=CSTEINMANNI_LOCUS3957224;gbkey=Gene;gene_biotype=protein_coding;locus_tag=CSTEINMANNI_LOCUS3957224	CAB1346524.1	VWA8	146
LR778256.1	40961514	40961655	CLocus_127505	40946491	40976974	ID=gene-CSTEINMANNI_LOCUS3957318;Name=CSTEINMANNI_LOCUS3957318;gbkey=Gene;gene_biotype=protein_coding;locus_tag=CSTEINMANNI_LOCUS3957318	CAB1346618.1	UBR3	0
LR778256.1	42010853	42010935	CLocus_128217	42010845	42013067	ID=gene-CSTEINMANNI_LOCUS3957337;Name=CSTEINMANNI_LOCUS3957337;end_range=42013067,.;gbkey=Gene;gene_biotype=protein_coding;locus_tag=CSTEINMANNI_LOCUS3957337;partial=true;start_range=.,42010845	CAB1346637.1	CHSS2	0
LR778256.1	43174282	43174358	CLocus_128912	43170971	43185017	ID=gene-CSTEINMANNI_LOCUS3957363;Name=CSTEINMANNI_LOCUS3957363;gbkey=Gene;gene_biotype=protein_coding;locus_tag=CSTEINMANNI_LOCUS3957363	CAB1346663.1	TT21B	0
LR778256.1	45689060	45689208	CLocus_130510	45687419	45752791	ID=gene-CSTEINMANNI_LOCUS3957415;Name=CSTEINMANNI_LOCUS3957415;gbkey=Gene;gene_biotype=protein_coding;locus_tag=CSTEINMANNI_LOCUS3957415	CAB1346715.1	PMS1	0
LR778256.1	50645301	50645440	CLocus_133355	50641968	50644602	ID=gene-CSTEINMANNI_LOCUS3957478;Name=CSTEINMANNI_LOCUS3957478;gbkey=Gene;gene_biotype=protein_coding;locus_tag=CSTEINMANNI_LOCUS3957478;partial=true;start_range=.,50641968	CAB1346778.1	SPEG	-700
LR778256.1	64202482	64202551	CLocus_140334	64193736	64254340	ID=gene-CSTEINMANNI_LOCUS3957648;Name=CSTEINMANNI_LOCUS3957648;gbkey=Gene;gene_biotype=protein_coding;locus_tag=CSTEINMANNI_LOCUS3957648	CAB1346948.1	DOCK9	0
LR778256.1	69755942	69756029	CLocus_143148	69743533	69757820	ID=gene-CSTEINMANNI_LOCUS3957725;Name=CSTEINMANNI_LOCUS3957725;gbkey=Gene;gene_biotype=protein_coding;locus_tag=CSTEINMANNI_LOCUS3957725	CAB1347025.1	PKHM3	0
LR778256.1	87348698	87348875	CLocus_153542	87342453	87352788	ID=gene-CSTEINMANNI_LOCUS3958065;Name=CSTEINMANNI_LOCUS3958065;end_range=87352788,.;gbkey=Gene;gene_biotype=protein_coding;locus_tag=CSTEINMANNI_LOCUS3958065;partial=true	CAB1347365.1	MYCT	0
LR778256.1	90955639	90955755	CLocus_155669	90943626	90959714	ID=gene-CSTEINMANNI_LOCUS3958109;Name=CSTEINMANNI_LOCUS3958109;gbkey=Gene;gene_biotype=protein_coding;locus_tag=CSTEINMANNI_LOCUS3958109	CAB1347409.1	FBXL3	0
LR778257.1	9831192	9831344	CLocus_162979	9828082	9831366	ID=gene-CSTEINMANNI_LOCUS4187370;Name=CSTEINMANNI_LOCUS4187370;end_range=9831366,.;gbkey=Gene;gene_biotype=protein_coding;locus_tag=CSTEINMANNI_LOCUS4187370;partial=true	CAB1347636.1	SPTN4	0
LR778257.1	19212100	19212160	CLocus_169320	19188702	19237287	ID=gene-CSTEINMANNI_LOCUS4187614;Name=CSTEINMANNI_LOCUS4187614;gbkey=Gene;gene_biotype=protein_coding;locus_tag=CSTEINMANNI_LOCUS4187614	CAB1347880.1	LIS1A	0
LR778257.1	37287671	37287808	CLocus_180053	37285840	37316122	ID=gene-CSTEINMANNI_LOCUS4187996;Name=CSTEINMANNI_LOCUS4187996;gbkey=Gene;gene_biotype=protein_coding;locus_tag=CSTEINMANNI_LOCUS4187996	CAB1348262.1	GUAA	0
LR778257.1	41797341	41797503	CLocus_182016	41794051	41798172	ID=gene-CSTEINMANNI_LOCUS4188085;Name=CSTEINMANNI_LOCUS4188085;gbkey=Gene;gene_biotype=protein_coding;locus_tag=CSTEINMANNI_LOCUS4188085	CAB1348351.1	CLTR2	0
LR778258.1	2517075	2517217	CLocus_184990	2505439	2543419	ID=gene-CSTEINMANNI_LOCUS4300069;Name=CSTEINMANNI_LOCUS4300069;gbkey=Gene;gene_biotype=protein_coding;locus_tag=CSTEINMANNI_LOCUS4300069	CAB1348458.1	LRCH3	0
LR778258.1	3825949	3826010	CLocus_185733	3826555	3828465	ID=gene-CSTEINMANNI_LOCUS4300103;Name=CSTEINMANNI_LOCUS4300103;gbkey=Gene;gene_biotype=protein_coding;locus_tag=CSTEINMANNI_LOCUS4300103	CAB1348492.1	CXCL2	545
LR778258.1	5981981	5982116	CLocus_187070	5975199	5997036	ID=gene-CSTEINMANNI_LOCUS4300141;Name=CSTEINMANNI_LOCUS4300141;gbkey=Gene;gene_biotype=protein_coding;locus_tag=CSTEINMANNI_LOCUS4300141	CAB1348530.1	GRIK4	0
LR778258.1	7735060	7735120	CLocus_188276	7717715	7736510	ID=gene-CSTEINMANNI_LOCUS4300199;Name=CSTEINMANNI_LOCUS4300199;gbkey=Gene;gene_biotype=protein_coding;locus_tag=CSTEINMANNI_LOCUS4300199	CAB1348588.1	---NA---	0
LR778258.1	10124841	10124948	CLocus_189797	10117045	10126030	ID=gene-CSTEINMANNI_LOCUS4300245;Name=CSTEINMANNI_LOCUS4300245;gbkey=Gene;gene_biotype=protein_coding;locus_tag=CSTEINMANNI_LOCUS4300245;partial=true;start_range=.,10117045	CAB1348634.1	---NA---	0
LR778258.1	15473798	15473879	CLocus_193169	15459251	15474247	ID=gene-CSTEINMANNI_LOCUS4300379;Name=CSTEINMANNI_LOCUS4300379;gbkey=Gene;gene_biotype=protein_coding;locus_tag=CSTEINMANNI_LOCUS4300379	CAB1348768.1	DAW1	0
LR778258.1	15473798	15473879	CLocus_193169	15471669	15480309	ID=gene-CSTEINMANNI_LOCUS4300380;Name=CSTEINMANNI_LOCUS4300380;gbkey=Gene;gene_biotype=protein_coding;locus_tag=CSTEINMANNI_LOCUS4300380	CAB1348769.1	S19A2	0
LR778258.1	16374709	16374774	CLocus_193790	16345337	16383576	ID=gene-CSTEINMANNI_LOCUS4300406;Name=CSTEINMANNI_LOCUS4300406;end_range=16383576,.;gbkey=Gene;gene_biotype=protein_coding;locus_tag=CSTEINMANNI_LOCUS4300406;partial=true	CAB1348795.1	SORL	0
LR778258.1	19791229	19791324	CLocus_195969	19790786	19792533	ID=gene-CSTEINMANNI_LOCUS4300508;Name=CSTEINMANNI_LOCUS4300508;gbkey=Gene;gene_biotype=protein_coding;locus_tag=CSTEINMANNI_LOCUS4300508	CAB1348897.1	RPB4	0
LR778258.1	23919982	23920132	CLocus_198473	23912773	23920087	ID=gene-CSTEINMANNI_LOCUS4300619;Name=CSTEINMANNI_LOCUS4300619;end_range=23920087,.;gbkey=Gene;gene_biotype=protein_coding;locus_tag=CSTEINMANNI_LOCUS4300619;partial=true	CAB1349008.1	---NA---	0
LR778258.1	34355850	34355999	CLocus_204940	34315809	34354079	ID=gene-CSTEINMANNI_LOCUS4300844;Name=CSTEINMANNI_LOCUS4300844;gbkey=Gene;gene_biotype=protein_coding;locus_tag=CSTEINMANNI_LOCUS4300844	CAB1349233.1	STIM1	-1772
LR778258.1	39484797	39484920	CLocus_207443	39472540	39485745	ID=gene-CSTEINMANNI_LOCUS4300937;Name=CSTEINMANNI_LOCUS4300937;gbkey=Gene;gene_biotype=protein_coding;locus_tag=CSTEINMANNI_LOCUS4300937	CAB1349326.1	SH2B2	0
LR778259.1	13847395	13847599	CLocus_217416	13816216	13849195	ID=gene-CSTEINMANNI_LOCUS4410678;Name=CSTEINMANNI_LOCUS4410678;gbkey=Gene;gene_biotype=protein_coding;locus_tag=CSTEINMANNI_LOCUS4410678	CAB1349576.1	GLI3	0
LR778259.1	30705745	30705895	CLocus_226974	30699536	30728006	ID=gene-CSTEINMANNI_LOCUS4411066;Name=CSTEINMANNI_LOCUS4411066;gbkey=Gene;gene_biotype=protein_coding;locus_tag=CSTEINMANNI_LOCUS4411066	CAB1349964.1	DOK6	0
LR778259.1	48358262	48358343	CLocus_233730	48350303	48402746	ID=gene-CSTEINMANNI_LOCUS4411228;Name=CSTEINMANNI_LOCUS4411228;gbkey=Gene;gene_biotype=protein_coding;locus_tag=CSTEINMANNI_LOCUS4411228	CAB1350126.1	UBP22	0
LR778259.1	49361031	49361122	CLocus_234399	49306487	49375270	ID=gene-CSTEINMANNI_LOCUS4411234;Name=CSTEINMANNI_LOCUS4411234;gbkey=Gene;gene_biotype=protein_coding;locus_tag=CSTEINMANNI_LOCUS4411234;partial=true;start_range=.,49306487	CAB1350132.1	R213A	0
LR778259.1	55062160	55062221	CLocus_237206	55014427	55066635	ID=gene-CSTEINMANNI_LOCUS4411328;Name=CSTEINMANNI_LOCUS4411328;gbkey=Gene;gene_biotype=protein_coding;locus_tag=CSTEINMANNI_LOCUS4411328	CAB1350226.1	GNA13	0
LR778259.1	57944319	57944475	CLocus_238719	57942896	57954439	ID=gene-CSTEINMANNI_LOCUS4411383;Name=CSTEINMANNI_LOCUS4411383;gbkey=Gene;gene_biotype=protein_coding;locus_tag=CSTEINMANNI_LOCUS4411383;partial=true;start_range=.,57942896	CAB1350281.1	MPP7	0
LR778259.1	63483328	63483452	CLocus_241414	63484047	63507915	ID=gene-CSTEINMANNI_LOCUS4411489;Name=CSTEINMANNI_LOCUS4411489;gbkey=Gene;gene_biotype=protein_coding;locus_tag=CSTEINMANNI_LOCUS4411489	CAB1350387.1	EPN2	595
LR778259.1	65189186	65189246	CLocus_242009	65188618	65206811	ID=gene-CSTEINMANNI_LOCUS4411511;Name=CSTEINMANNI_LOCUS4411511;gbkey=Gene;gene_biotype=protein_coding;locus_tag=CSTEINMANNI_LOCUS4411511	CAB1350409.1	CCD58	0
LR778260.1	10411540	10411628	CLocus_246251	10410820	10429052	ID=gene-CSTEINMANNI_LOCUS4562429;Name=CSTEINMANNI_LOCUS4562429;gbkey=Gene;gene_biotype=protein_coding;locus_tag=CSTEINMANNI_LOCUS4562429	CAB1350642.1	HYCCI	0
LR778260.1	14299008	14299141	CLocus_248191	14206988	14299918	ID=gene-CSTEINMANNI_LOCUS4562507;Name=CSTEINMANNI_LOCUS4562507;gbkey=Gene;gene_biotype=protein_coding;locus_tag=CSTEINMANNI_LOCUS4562507	CAB1350720.1	TINAL	0
LR778260.1	14458046	14458159	CLocus_248286	14436587	14459583	ID=gene-CSTEINMANNI_LOCUS4562510;Name=CSTEINMANNI_LOCUS4562510;gbkey=Gene;gene_biotype=protein_coding;locus_tag=CSTEINMANNI_LOCUS4562510	CAB1350723.1	NFYC	0
LR778260.1	15451957	15452019	CLocus_248874	15379321	15461776	ID=gene-CSTEINMANNI_LOCUS4562528;Name=CSTEINMANNI_LOCUS4562528;end_range=15461776,.;gbkey=Gene;gene_biotype=protein_coding;locus_tag=CSTEINMANNI_LOCUS4562528;partial=true;start_range=.,15379321	CAB1350741.1	NEB1	0
LR778260.1	15452087	15452208	CLocus_248874	15379321	15461776	ID=gene-CSTEINMANNI_LOCUS4562528;Name=CSTEINMANNI_LOCUS4562528;end_range=15461776,.;gbkey=Gene;gene_biotype=protein_coding;locus_tag=CSTEINMANNI_LOCUS4562528;partial=true;start_range=.,15379321	CAB1350741.1	NEB1	0
LR778260.1	21165056	21165193	CLocus_252242	21121012	21199716	ID=gene-CSTEINMANNI_LOCUS4562646;Name=CSTEINMANNI_LOCUS4562646;gbkey=Gene;gene_biotype=protein_coding;locus_tag=CSTEINMANNI_LOCUS4562646;partial=true;start_range=.,21121012	CAB1350859.1	TRIO	0
LR778260.1	30908080	30908220	CLocus_259052	30881212	30917853	ID=gene-CSTEINMANNI_LOCUS4562860;Name=CSTEINMANNI_LOCUS4562860;gbkey=Gene;gene_biotype=protein_coding;locus_tag=CSTEINMANNI_LOCUS4562860	CAB1351073.1	SEM6D	0
LR778260.1	33243948	33244090	CLocus_260567	33231609	33241005	ID=gene-CSTEINMANNI_LOCUS4562945;Name=CSTEINMANNI_LOCUS4562945;gbkey=Gene;gene_biotype=protein_coding;locus_tag=CSTEINMANNI_LOCUS4562945;partial=true;start_range=.,33231609	CAB1351158.1	CLCN1	-2944
LR778260.1	33429898	33430068	CLocus_260702	33417926	33436704	ID=gene-CSTEINMANNI_LOCUS4562955;Name=CSTEINMANNI_LOCUS4562955;gbkey=Gene;gene_biotype=protein_coding;locus_tag=CSTEINMANNI_LOCUS4562955	CAB1351168.1	CCG7	0
LR778260.1	52057916	52058080	CLocus_272237	52055637	52061245	ID=gene-CSTEINMANNI_LOCUS4563346;Name=CSTEINMANNI_LOCUS4563346;gbkey=Gene;gene_biotype=protein_coding;locus_tag=CSTEINMANNI_LOCUS4563346	CAB1351559.1	SALL2	0
LR778260.1	55260855	55260994	CLocus_273957	55250864	55273919	ID=gene-CSTEINMANNI_LOCUS4563462;Name=CSTEINMANNI_LOCUS4563462;gbkey=Gene;gene_biotype=protein_coding;locus_tag=CSTEINMANNI_LOCUS4563462	CAB1351675.1	ACAP1	0
LR778260.1	60834473	60834642	CLocus_277487	60808783	60840718	ID=gene-CSTEINMANNI_LOCUS4563545;Name=CSTEINMANNI_LOCUS4563545;gbkey=Gene;gene_biotype=protein_coding;locus_tag=CSTEINMANNI_LOCUS4563545	CAB1351758.1	DOK7	0
LR778260.1	62026964	62027081	CLocus_278192	62024387	62037504	ID=gene-CSTEINMANNI_LOCUS4563586;Name=CSTEINMANNI_LOCUS4563586;gbkey=Gene;gene_biotype=protein_coding;locus_tag=CSTEINMANNI_LOCUS4563586	CAB1351799.1	SF01	0
LR778261.1	6151809	6151963	CLocus_283681	6088643	6158465	ID=gene-CSTEINMANNI_LOCUS4741577;Name=CSTEINMANNI_LOCUS4741577;end_range=6158465,.;gbkey=Gene;gene_biotype=protein_coding;locus_tag=CSTEINMANNI_LOCUS4741577;partial=true	CAB1351978.1	---NA---	0
LR778261.1	8560544	8560704	CLocus_284858	8551346	8561910	ID=gene-CSTEINMANNI_LOCUS4741640;Name=CSTEINMANNI_LOCUS4741640;gbkey=Gene;gene_biotype=protein_coding;locus_tag=CSTEINMANNI_LOCUS4741640	CAB1352041.1	PRLR	0
LR778261.1	10304324	10304413	CLocus_285889	10285635	10309011	ID=gene-CSTEINMANNI_LOCUS4741677;Name=CSTEINMANNI_LOCUS4741677;gbkey=Gene;gene_biotype=protein_coding;locus_tag=CSTEINMANNI_LOCUS4741677	CAB1352078.1	S27A4	0
LR778261.1	30315965	30316115	CLocus_297765	30314021	30336490	ID=gene-CSTEINMANNI_LOCUS4742056;Name=CSTEINMANNI_LOCUS4742056;gbkey=Gene;gene_biotype=protein_coding;locus_tag=CSTEINMANNI_LOCUS4742056;partial=true;start_range=.,30314021	CAB1352457.1	AMOT	0
LR778261.1	32055290	32055405	CLocus_298902	32055836	32062980	ID=gene-CSTEINMANNI_LOCUS4742080;Name=CSTEINMANNI_LOCUS4742080;gbkey=Gene;gene_biotype=protein_coding;locus_tag=CSTEINMANNI_LOCUS4742080	CAB1352481.1	F1142	431
LR778261.1	32439218	32439398	CLocus_299160	32442302	32451797	ID=gene-CSTEINMANNI_LOCUS4742084;Name=CSTEINMANNI_LOCUS4742084;gbkey=Gene;gene_biotype=protein_coding;locus_tag=CSTEINMANNI_LOCUS4742084;partial=true;start_range=.,32442302	CAB1352485.1	DHR11	-2904
LR778261.1	33232474	33232559	CLocus_299722	33229069	33261993	ID=gene-CSTEINMANNI_LOCUS4742104;Name=CSTEINMANNI_LOCUS4742104;end_range=33261993,.;gbkey=Gene;gene_biotype=protein_coding;locus_tag=CSTEINMANNI_LOCUS4742104;partial=true;start_range=.,33229069	CAB1352505.1	ABR	0
LR778261.1	43310927	43311094	CLocus_305957	43308292	43316416	ID=gene-CSTEINMANNI_LOCUS4742366;Name=CSTEINMANNI_LOCUS4742366;end_range=43316416,.;gbkey=Gene;gene_biotype=protein_coding;locus_tag=CSTEINMANNI_LOCUS4742366;partial=true	CAB1352767.1	GLRA4	0
LR778261.1	54278771	54278907	CLocus_312546	54269206	54339934	ID=gene-CSTEINMANNI_LOCUS4742566;Name=CSTEINMANNI_LOCUS4742566;gbkey=Gene;gene_biotype=protein_coding;locus_tag=CSTEINMANNI_LOCUS4742566	CAB1352967.1	RPGF6	0
LR778262.1	116096	116163	CLocus_319597	116311	148899	ID=gene-CSTEINMANNI_LOCUS4885699;Name=CSTEINMANNI_LOCUS4885699;gbkey=Gene;gene_biotype=protein_coding;locus_tag=CSTEINMANNI_LOCUS4885699	CAB1353131.1	MKRN2	-148
LR778262.1	1536021	1536188	CLocus_320138	1527826	1581769	ID=gene-CSTEINMANNI_LOCUS4885722;Name=CSTEINMANNI_LOCUS4885722;end_range=1581769,.;gbkey=Gene;gene_biotype=protein_coding;locus_tag=CSTEINMANNI_LOCUS4885722;partial=true	CAB1353154.1	SLMAP	0
LR778262.1	10109348	10109493	CLocus_324096	10107104	10110963	ID=gene-CSTEINMANNI_LOCUS4885884;Name=CSTEINMANNI_LOCUS4885884;gbkey=Gene;gene_biotype=protein_coding;locus_tag=CSTEINMANNI_LOCUS4885884;partial=true;start_range=.,10107104	CAB1353316.1	ANR28	0
LR778262.1	10109730	10109789	CLocus_324096	10107104	10110963	ID=gene-CSTEINMANNI_LOCUS4885884;Name=CSTEINMANNI_LOCUS4885884;gbkey=Gene;gene_biotype=protein_coding;locus_tag=CSTEINMANNI_LOCUS4885884;partial=true;start_range=.,10107104	CAB1353316.1	ANR28	0
LR778262.1	30209370	30209574	CLocus_336110	30207144	30210390	ID=gene-CSTEINMANNI_LOCUS4886283;Name=CSTEINMANNI_LOCUS4886283;gbkey=Gene;gene_biotype=protein_coding;locus_tag=CSTEINMANNI_LOCUS4886283	CAB1353715.1	KLF15	0
LR778262.1	47763983	47764092	CLocus_347135	47741254	47761348	ID=gene-CSTEINMANNI_LOCUS4886735;Name=CSTEINMANNI_LOCUS4886735;gbkey=Gene;gene_biotype=protein_coding;locus_tag=CSTEINMANNI_LOCUS4886735	CAB1354167.1	ELL2	-2636
LR778262.1	54563602	54563783	CLocus_351305	54523690	54562393	ID=gene-CSTEINMANNI_LOCUS4886844;Name=CSTEINMANNI_LOCUS4886844;gbkey=Gene;gene_biotype=protein_coding;locus_tag=CSTEINMANNI_LOCUS4886844	CAB1354276.1	S12A5	-1210
LR778263.1	6190986	6191046	CLocus_358498	6172380	6194286	ID=gene-CSTEINMANNI_LOCUS212131;Name=CSTEINMANNI_LOCUS212131;gbkey=Gene;gene_biotype=protein_coding;locus_tag=CSTEINMANNI_LOCUS212131	CAB1313396.1	MPCP	0
LR778263.1	15594172	15594302	CLocus_364546	15592956	15611065	ID=gene-CSTEINMANNI_LOCUS212309;Name=CSTEINMANNI_LOCUS212309;gbkey=Gene;gene_biotype=protein_coding;locus_tag=CSTEINMANNI_LOCUS212309;partial=true;start_range=.,15592956	CAB1313574.1	TTC38	0
LR778263.1	17001479	17001555	CLocus_365381	16967921	17015577	ID=gene-CSTEINMANNI_LOCUS212319;Name=CSTEINMANNI_LOCUS212319;gbkey=Gene;gene_biotype=protein_coding;locus_tag=CSTEINMANNI_LOCUS212319	CAB1313584.1	FGD4	0
LR778263.1	30520088	30520199	CLocus_373688	30514213	30520184	ID=gene-CSTEINMANNI_LOCUS212525;Name=CSTEINMANNI_LOCUS212525;gbkey=Gene;gene_biotype=protein_coding;locus_tag=CSTEINMANNI_LOCUS212525	CAB1313790.1	ALPK3	0
LR778263.1	33209046	33209192	CLocus_375387	33196422	33210083	ID=gene-CSTEINMANNI_LOCUS212560;Name=CSTEINMANNI_LOCUS212560;gbkey=Gene;gene_biotype=protein_coding;locus_tag=CSTEINMANNI_LOCUS212560	CAB1313825.1	MCTP2	0
LR778263.1	39188149	39188285	CLocus_379185	39186237	39188254	ID=gene-CSTEINMANNI_LOCUS212694;Name=CSTEINMANNI_LOCUS212694;gbkey=Gene;gene_biotype=protein_coding;locus_tag=CSTEINMANNI_LOCUS212694;partial=true;start_range=.,39186237	CAB1313959.1	ZN319	0
LR778263.1	51454132	51454299	CLocus_386504	51451175	51461066	ID=gene-CSTEINMANNI_LOCUS212976;Name=CSTEINMANNI_LOCUS212976;gbkey=Gene;gene_biotype=protein_coding;locus_tag=CSTEINMANNI_LOCUS212976	CAB1314241.1	MKNK1	0
LR778264.1	1971670	1971805	CLocus_393446	1908934	1972494	ID=gene-CSTEINMANNI_LOCUS352385;Name=CSTEINMANNI_LOCUS352385;gbkey=Gene;gene_biotype=protein_coding;locus_tag=CSTEINMANNI_LOCUS352385	CAB1314478.1	CHD6	0
LR778264.1	7937723	7937983	CLocus_396964	7933133	7940070	ID=gene-CSTEINMANNI_LOCUS352475;Name=CSTEINMANNI_LOCUS352475;gbkey=Gene;gene_biotype=protein_coding;locus_tag=CSTEINMANNI_LOCUS352475	CAB1314568.1	TASOR	0
LR778264.1	7938184	7938246	CLocus_396964	7933133	7940070	ID=gene-CSTEINMANNI_LOCUS352475;Name=CSTEINMANNI_LOCUS352475;gbkey=Gene;gene_biotype=protein_coding;locus_tag=CSTEINMANNI_LOCUS352475	CAB1314568.1	TASOR	0
LR778264.1	14731702	14731821	CLocus_401265	14733994	14746227	ID=gene-CSTEINMANNI_LOCUS352634;Name=CSTEINMANNI_LOCUS352634;gbkey=Gene;gene_biotype=protein_coding;locus_tag=CSTEINMANNI_LOCUS352634	CAB1314727.1	GXLT2	2173
LR778264.1	16808301	16808363	CLocus_402656	16802670	16827136	ID=gene-CSTEINMANNI_LOCUS352679;Name=CSTEINMANNI_LOCUS352679;gbkey=Gene;gene_biotype=protein_coding;locus_tag=CSTEINMANNI_LOCUS352679	CAB1314772.1	NDRG3	0
LR778264.1	25015519	25015623	CLocus_407713	25013382	25021846	ID=gene-CSTEINMANNI_LOCUS352807;Name=CSTEINMANNI_LOCUS352807;gbkey=Gene;gene_biotype=protein_coding;locus_tag=CSTEINMANNI_LOCUS352807	CAB1314900.1	PAX7	0
LR778264.1	27277015	27277151	CLocus_409063	27277806	27299926	ID=gene-CSTEINMANNI_LOCUS352855;Name=CSTEINMANNI_LOCUS352855;gbkey=Gene;gene_biotype=protein_coding;locus_tag=CSTEINMANNI_LOCUS352855	CAB1314948.1	SOX13	-655
LR778264.1	28815901	28816035	CLocus_410058	28801799	28813351	ID=gene-CSTEINMANNI_LOCUS352896;Name=CSTEINMANNI_LOCUS352896;gbkey=Gene;gene_biotype=protein_coding;locus_tag=CSTEINMANNI_LOCUS352896	CAB1314989.1	ITB1	2551
LR778264.1	38448524	38448758	CLocus_416110	38446906	38476816	ID=gene-CSTEINMANNI_LOCUS353142;Name=CSTEINMANNI_LOCUS353142;gbkey=Gene;gene_biotype=protein_coding;locus_tag=CSTEINMANNI_LOCUS353142	CAB1315235.1	CELF4	0
LR778264.1	38448988	38449170	CLocus_416112	38446906	38476816	ID=gene-CSTEINMANNI_LOCUS353142;Name=CSTEINMANNI_LOCUS353142;gbkey=Gene;gene_biotype=protein_coding;locus_tag=CSTEINMANNI_LOCUS353142	CAB1315235.1	CELF4	0
LR778264.1	38761617	38761756	CLocus_416281	38763191	38764642	ID=gene-CSTEINMANNI_LOCUS353162;Name=CSTEINMANNI_LOCUS353162;gbkey=Gene;gene_biotype=protein_coding;locus_tag=CSTEINMANNI_LOCUS353162	CAB1315255.1	PPIL1	-1435
LR778264.1	43660233	43660421	CLocus_419202	43655465	43659047	ID=gene-CSTEINMANNI_LOCUS353282;Name=CSTEINMANNI_LOCUS353282;gbkey=Gene;gene_biotype=protein_coding;locus_tag=CSTEINMANNI_LOCUS353282	CAB1315375.1	---NA---	1187
LR778264.1	60563556	60563693	CLocus_427812	60561880	60565577	ID=gene-CSTEINMANNI_LOCUS353587;Name=CSTEINMANNI_LOCUS353587;end_range=60565577,.;gbkey=Gene;gene_biotype=protein_coding;locus_tag=CSTEINMANNI_LOCUS353587;partial=true;start_range=.,60561880	CAB1315680.1	MIME	0
LR778265.1	7527732	7527952	CLocus_433733	7524731	7534864	ID=gene-CSTEINMANNI_LOCUS508812;Name=CSTEINMANNI_LOCUS508812;gbkey=Gene;gene_biotype=protein_coding;locus_tag=CSTEINMANNI_LOCUS508812	CAB1315888.1	VEGFC	0
LR778265.1	7527761	7527953	CLocus_433734	7524731	7534864	ID=gene-CSTEINMANNI_LOCUS508812;Name=CSTEINMANNI_LOCUS508812;gbkey=Gene;gene_biotype=protein_coding;locus_tag=CSTEINMANNI_LOCUS508812	CAB1315888.1	VEGFC	0
LR778265.1	8613172	8613362	CLocus_434484	8613894	8619241	ID=gene-CSTEINMANNI_LOCUS508857;Name=CSTEINMANNI_LOCUS508857;gbkey=Gene;gene_biotype=protein_coding;locus_tag=CSTEINMANNI_LOCUS508857	CAB1315933.1	HTSF1	-532
LR778265.1	11698984	11699189	CLocus_436405	11691183	11699160	ID=gene-CSTEINMANNI_LOCUS508985;Name=CSTEINMANNI_LOCUS508985;gbkey=Gene;gene_biotype=protein_coding;locus_tag=CSTEINMANNI_LOCUS508985	CAB1316061.1	PAK3	0
LR778265.1	13093208	13093270	CLocus_437459	13087707	13094895	ID=gene-CSTEINMANNI_LOCUS509043;Name=CSTEINMANNI_LOCUS509043;gbkey=Gene;gene_biotype=protein_coding;locus_tag=CSTEINMANNI_LOCUS509043	CAB1316119.1	DUS10	0
LR778265.1	13093353	13093414	CLocus_437459	13087707	13094895	ID=gene-CSTEINMANNI_LOCUS509043;Name=CSTEINMANNI_LOCUS509043;gbkey=Gene;gene_biotype=protein_coding;locus_tag=CSTEINMANNI_LOCUS509043	CAB1316119.1	DUS10	0
LR778265.1	13157393	13157586	CLocus_437503	13158413	13158670	ID=gene-CSTEINMANNI_LOCUS509046;Name=CSTEINMANNI_LOCUS509046;gbkey=Gene;gene_biotype=protein_coding;locus_tag=CSTEINMANNI_LOCUS509046	CAB1316122.1	AK1A1	-827
LR778265.1	17155943	17156054	CLocus_440157	17154589	17165469	ID=gene-CSTEINMANNI_LOCUS509137;Name=CSTEINMANNI_LOCUS509137;gbkey=Gene;gene_biotype=protein_coding;locus_tag=CSTEINMANNI_LOCUS509137	CAB1316213.1	SOX	0
LR778265.1	18377360	18377481	CLocus_440988	18362853	18377627	ID=gene-CSTEINMANNI_LOCUS509163;Name=CSTEINMANNI_LOCUS509163;gbkey=Gene;gene_biotype=protein_coding;locus_tag=CSTEINMANNI_LOCUS509163;partial=true;start_range=.,18362853	CAB1316239.1	ZMYM3	0
LR778265.1	29666245	29666367	CLocus_447982	29626453	29670022	ID=gene-CSTEINMANNI_LOCUS509404;Name=CSTEINMANNI_LOCUS509404;gbkey=Gene;gene_biotype=protein_coding;locus_tag=CSTEINMANNI_LOCUS509404	CAB1316480.1	GRK6	0
LR778265.1	32110851	32111015	CLocus_449536	32109705	32152576	ID=gene-CSTEINMANNI_LOCUS509467;Name=CSTEINMANNI_LOCUS509467;end_range=32152576,.;gbkey=Gene;gene_biotype=protein_coding;locus_tag=CSTEINMANNI_LOCUS509467;partial=true;start_range=.,32109705	CAB1316543.1	TTC3	0
LR778265.1	32954412	32954534	CLocus_450106	32945107	32971897	ID=gene-CSTEINMANNI_LOCUS509496;Name=CSTEINMANNI_LOCUS509496;gbkey=Gene;gene_biotype=protein_coding;locus_tag=CSTEINMANNI_LOCUS509496;partial=true;start_range=.,32945107	CAB1316572.1	UBP28	0
LR778265.1	49784837	49784901	CLocus_460299	49774350	49782200	ID=gene-CSTEINMANNI_LOCUS509762;Name=CSTEINMANNI_LOCUS509762;gbkey=Gene;gene_biotype=protein_coding;locus_tag=CSTEINMANNI_LOCUS509762	CAB1316838.1	DCK2	2638
LR778265.1	54285930	54286093	CLocus_462641	54265264	54303694	ID=gene-CSTEINMANNI_LOCUS509851;Name=CSTEINMANNI_LOCUS509851;gbkey=Gene;gene_biotype=protein_coding;locus_tag=CSTEINMANNI_LOCUS509851	CAB1316927.1	OLF1	0
LR778265.1	55604049	55604133	CLocus_463140	55599878	55609614	ID=gene-CSTEINMANNI_LOCUS509869;Name=CSTEINMANNI_LOCUS509869;gbkey=Gene;gene_biotype=protein_coding;locus_tag=CSTEINMANNI_LOCUS509869	CAB1316945.1	IMA1	0
LR778266.1	5477319	5477487	CLocus_467214	5452818	5477503	ID=gene-CSTEINMANNI_LOCUS640385;Name=CSTEINMANNI_LOCUS640385;end_range=5477503,.;gbkey=Gene;gene_biotype=protein_coding;locus_tag=CSTEINMANNI_LOCUS640385;partial=true;start_range=.,5452818	CAB1317063.1	INSR	0
LR778266.1	9804591	9804767	CLocus_469999	9775439	9807262	ID=gene-CSTEINMANNI_LOCUS640494;Name=CSTEINMANNI_LOCUS640494;gbkey=Gene;gene_biotype=protein_coding;locus_tag=CSTEINMANNI_LOCUS640494	CAB1317172.1	TFE2	0
LR778266.1	12408565	12408684	CLocus_471820	12394499	12410014	ID=gene-CSTEINMANNI_LOCUS640561;Name=CSTEINMANNI_LOCUS640561;end_range=12410014,.;gbkey=Gene;gene_biotype=protein_coding;locus_tag=CSTEINMANNI_LOCUS640561;partial=true	CAB1317239.1	COPA	0
LR778266.1	14044734	14044893	CLocus_472897	14040072	14058272	ID=gene-CSTEINMANNI_LOCUS640614;Name=CSTEINMANNI_LOCUS640614;end_range=14058272,.;gbkey=Gene;gene_biotype=protein_coding;locus_tag=CSTEINMANNI_LOCUS640614;partial=true	CAB1317292.1	DYH11	0
LR778266.1	20884000	20884184	CLocus_477145	20886396	20950833	ID=gene-CSTEINMANNI_LOCUS640747;Name=CSTEINMANNI_LOCUS640747;gbkey=Gene;gene_biotype=protein_coding;locus_tag=CSTEINMANNI_LOCUS640747	CAB1317425.1	CADH2	-2212
LR778266.1	34015346	34015503	CLocus_485168	34015178	34015745	ID=gene-CSTEINMANNI_LOCUS641011;Name=CSTEINMANNI_LOCUS641011;gbkey=Gene;gene_biotype=protein_coding;locus_tag=CSTEINMANNI_LOCUS641011	CAB1317689.1	OTOL1	0
LR778266.1	34235741	34235899	CLocus_485336	34230520	34242972	ID=gene-CSTEINMANNI_LOCUS641023;Name=CSTEINMANNI_LOCUS641023;gbkey=Gene;gene_biotype=protein_coding;locus_tag=CSTEINMANNI_LOCUS641023	CAB1317701.1	AP2MA	0
LR778267.1	4490014	4490134	CLocus_494743	4484856	4497787	ID=gene-CSTEINMANNI_LOCUS757709;Name=CSTEINMANNI_LOCUS757709;gbkey=Gene;gene_biotype=protein_coding;locus_tag=CSTEINMANNI_LOCUS757709	CAB1318124.1	RC3H2	0
LR778267.1	4678581	4678645	CLocus_494862	4680064	4708967	ID=gene-CSTEINMANNI_LOCUS757714;Name=CSTEINMANNI_LOCUS757714;gbkey=Gene;gene_biotype=protein_coding;locus_tag=CSTEINMANNI_LOCUS757714	CAB1318129.1	STRBP	1419
LR778267.1	17509101	17509162	CLocus_502976	17496044	17513464	ID=gene-CSTEINMANNI_LOCUS757971;Name=CSTEINMANNI_LOCUS757971;gbkey=Gene;gene_biotype=protein_coding;locus_tag=CSTEINMANNI_LOCUS757971	CAB1318386.1	IDD	0
LR778267.1	18206991	18207090	CLocus_503355	18208652	18228961	ID=gene-CSTEINMANNI_LOCUS757995;Name=CSTEINMANNI_LOCUS757995;gbkey=Gene;gene_biotype=protein_coding;locus_tag=CSTEINMANNI_LOCUS757995	CAB1318410.1	BMP1	-1562
LR778267.1	31823616	31823743	CLocus_511626	31795639	31843724	ID=gene-CSTEINMANNI_LOCUS758262;Name=CSTEINMANNI_LOCUS758262;end_range=31843724,.;gbkey=Gene;gene_biotype=protein_coding;locus_tag=CSTEINMANNI_LOCUS758262;partial=true	CAB1318677.1	MAST4	0
LR778267.1	32116320	32116401	CLocus_511812	32097661	32117443	ID=gene-CSTEINMANNI_LOCUS758264;Name=CSTEINMANNI_LOCUS758264;end_range=32117443,.;gbkey=Gene;gene_biotype=protein_coding;locus_tag=CSTEINMANNI_LOCUS758264;partial=true	CAB1318679.1	P85A	0
LR778267.1	34692716	34692886	CLocus_513294	34693751	34696612	ID=gene-CSTEINMANNI_LOCUS758336;Name=CSTEINMANNI_LOCUS758336;gbkey=Gene;gene_biotype=protein_coding;locus_tag=CSTEINMANNI_LOCUS758336	CAB1318751.1	GIMA4	-865
LR778267.1	42913309	42913452	CLocus_518102	42899998	42916965	ID=gene-CSTEINMANNI_LOCUS758540;Name=CSTEINMANNI_LOCUS758540;gbkey=Gene;gene_biotype=protein_coding;locus_tag=CSTEINMANNI_LOCUS758540	CAB1318955.1	NDOR1	0
LR778267.1	42913309	42913452	CLocus_518102	42912595	42913913	ID=gene-CSTEINMANNI_LOCUS758541;Name=CSTEINMANNI_LOCUS758541;gbkey=Gene;gene_biotype=protein_coding;locus_tag=CSTEINMANNI_LOCUS758541	CAB1318956.1	NTM1A	0
LR778267.1	44654616	44654719	CLocus_519029	44649824	44659962	ID=gene-CSTEINMANNI_LOCUS758577;Name=CSTEINMANNI_LOCUS758577;gbkey=Gene;gene_biotype=protein_coding;locus_tag=CSTEINMANNI_LOCUS758577	CAB1318992.1	LMNB1	0
LR778268.1	17663247	17663417	CLocus_533085	17663209	17731611	ID=gene-CSTEINMANNI_LOCUS890250;Name=CSTEINMANNI_LOCUS890250;gbkey=Gene;gene_biotype=protein_coding;locus_tag=CSTEINMANNI_LOCUS890250	CAB1319476.1	PCSK5	0
LR778268.1	19918489	19918578	CLocus_534291	19915982	19925039	ID=gene-CSTEINMANNI_LOCUS890302;Name=CSTEINMANNI_LOCUS890302;gbkey=Gene;gene_biotype=protein_coding;locus_tag=CSTEINMANNI_LOCUS890302	CAB1319528.1	NAAA	0
LR778268.1	23590165	23590337	CLocus_536691	23588910	23594326	ID=gene-CSTEINMANNI_LOCUS890447;Name=CSTEINMANNI_LOCUS890447;gbkey=Gene;gene_biotype=protein_coding;locus_tag=CSTEINMANNI_LOCUS890447	CAB1319673.1	CC157	0
LR778268.1	30062571	30062740	CLocus_540768	30060405	30066087	ID=gene-CSTEINMANNI_LOCUS890585;Name=CSTEINMANNI_LOCUS890585;gbkey=Gene;gene_biotype=protein_coding;locus_tag=CSTEINMANNI_LOCUS890585	CAB1319811.1	ZCHC8	0
LR778268.1	33921174	33921382	CLocus_543523	33920229	33945723	ID=gene-CSTEINMANNI_LOCUS890698;Name=CSTEINMANNI_LOCUS890698;end_range=33945723,.;gbkey=Gene;gene_biotype=protein_coding;locus_tag=CSTEINMANNI_LOCUS890698;partial=true;start_range=.,33920229	CAB1319924.1	BICC	0
LR778268.1	38768561	38768714	CLocus_546626	38764073	38776883	ID=gene-CSTEINMANNI_LOCUS890795;Name=CSTEINMANNI_LOCUS890795;gbkey=Gene;gene_biotype=protein_coding;locus_tag=CSTEINMANNI_LOCUS890795;partial=true;start_range=.,38764073	CAB1320021.1	GOG7B	0
LR778268.1	41819241	41819370	CLocus_548459	41814843	41817905	ID=gene-CSTEINMANNI_LOCUS890876;Name=CSTEINMANNI_LOCUS890876;gbkey=Gene;gene_biotype=protein_coding;locus_tag=CSTEINMANNI_LOCUS890876	CAB1320102.1	ZN367	-1337
LR778268.1	49434673	49434818	CLocus_552876	49426828	49458040	ID=gene-CSTEINMANNI_LOCUS891006;Name=CSTEINMANNI_LOCUS891006;gbkey=Gene;gene_biotype=protein_coding;locus_tag=CSTEINMANNI_LOCUS891006	CAB1320232.1	ZMIZ2	0
LR778269.1	2087438	2087590	CLocus_556364	2088220	2090521	ID=gene-CSTEINMANNI_LOCUS1015439;Name=CSTEINMANNI_LOCUS1015439;gbkey=Gene;gene_biotype=protein_coding;locus_tag=CSTEINMANNI_LOCUS1015439	CAB1320316.1	BAALC	-630
LR778269.1	2106578	2106668	CLocus_556378	2105206	2106695	ID=gene-CSTEINMANNI_LOCUS1015440;Name=CSTEINMANNI_LOCUS1015440;gbkey=Gene;gene_biotype=protein_coding;locus_tag=CSTEINMANNI_LOCUS1015440	CAB1320317.1	BAG6	0
LR778269.1	8255307	8255368	CLocus_559127	8251480	8269788	ID=gene-CSTEINMANNI_LOCUS1015585;Name=CSTEINMANNI_LOCUS1015585;gbkey=Gene;gene_biotype=protein_coding;locus_tag=CSTEINMANNI_LOCUS1015585;partial=true;start_range=.,8251480	CAB1320462.1	CSMD3	0
LR778269.1	10203777	10203872	CLocus_560221	10187228	10203726	ID=gene-CSTEINMANNI_LOCUS1015633;Name=CSTEINMANNI_LOCUS1015633;end_range=10203726,.;gbkey=Gene;gene_biotype=protein_coding;locus_tag=CSTEINMANNI_LOCUS1015633;partial=true	CAB1320510.1	CR021	52
LR778269.1	19817900	19818081	CLocus_565660	19810783	19823666	ID=gene-CSTEINMANNI_LOCUS1015867;Name=CSTEINMANNI_LOCUS1015867;gbkey=Gene;gene_biotype=protein_coding;locus_tag=CSTEINMANNI_LOCUS1015867;partial=true;start_range=.,19810783	CAB1320744.1	COSA1	0
LR778269.1	36183257	36183382	CLocus_575730	36175708	36189060	ID=gene-CSTEINMANNI_LOCUS1016253;Name=CSTEINMANNI_LOCUS1016253;gbkey=Gene;gene_biotype=protein_coding;locus_tag=CSTEINMANNI_LOCUS1016253	CAB1321130.1	---NA---	0
LR778269.1	36674598	36674729	CLocus_576083	36661887	36672731	ID=gene-CSTEINMANNI_LOCUS1016258;Name=CSTEINMANNI_LOCUS1016258;gbkey=Gene;gene_biotype=protein_coding;locus_tag=CSTEINMANNI_LOCUS1016258	CAB1321135.1	HERP2	-1868
LR778269.1	50609611	50609737	CLocus_583400	50587136	50607127	ID=gene-CSTEINMANNI_LOCUS1016526;Name=CSTEINMANNI_LOCUS1016526;gbkey=Gene;gene_biotype=protein_coding;locus_tag=CSTEINMANNI_LOCUS1016526	CAB1321403.1	SPAG1	-2485
LR778270.1	10765548	10765724	CLocus_591477	10759040	10763695	ID=gene-CSTEINMANNI_LOCUS1150235;Name=CSTEINMANNI_LOCUS1150235;gbkey=Gene;gene_biotype=protein_coding;locus_tag=CSTEINMANNI_LOCUS1150235	CAB1321585.1	CARD9	-1854
LR778270.1	11209092	11209185	CLocus_591802	11210151	11220421	ID=gene-CSTEINMANNI_LOCUS1150254;Name=CSTEINMANNI_LOCUS1150254;gbkey=Gene;gene_biotype=protein_coding;locus_tag=CSTEINMANNI_LOCUS1150254	CAB1321604.1	KIME	-966
LR778270.1	12224946	12225057	CLocus_592525	12214678	12225102	ID=gene-CSTEINMANNI_LOCUS1150276;Name=CSTEINMANNI_LOCUS1150276;gbkey=Gene;gene_biotype=protein_coding;locus_tag=CSTEINMANNI_LOCUS1150276	CAB1321626.1	KIF24	0
LR778270.1	12385213	12385303	CLocus_592650	12383182	12394380	ID=gene-CSTEINMANNI_LOCUS1150282;Name=CSTEINMANNI_LOCUS1150282;gbkey=Gene;gene_biotype=protein_coding;locus_tag=CSTEINMANNI_LOCUS1150282	CAB1321632.1	CARME	0
LR778270.1	24971742	24971904	CLocus_600910	24967917	25006065	ID=gene-CSTEINMANNI_LOCUS1150621;Name=CSTEINMANNI_LOCUS1150621;gbkey=Gene;gene_biotype=protein_coding;locus_tag=CSTEINMANNI_LOCUS1150621	CAB1321971.1	CLIP1	0
LR778270.1	25891967	25892036	CLocus_601637	25876945	25894182	ID=gene-CSTEINMANNI_LOCUS1150648;Name=CSTEINMANNI_LOCUS1150648;end_range=25894182,.;gbkey=Gene;gene_biotype=protein_coding;locus_tag=CSTEINMANNI_LOCUS1150648;partial=true	CAB1321998.1	ANK1	0
LR778270.1	26604049	26604175	CLocus_602150	26600314	26611276	ID=gene-CSTEINMANNI_LOCUS1150675;Name=CSTEINMANNI_LOCUS1150675;gbkey=Gene;gene_biotype=protein_coding;locus_tag=CSTEINMANNI_LOCUS1150675	CAB1322025.1	RBM19	0
LR778270.1	32955458	32955574	CLocus_606329	32930670	33025724	ID=gene-CSTEINMANNI_LOCUS1150815;Name=CSTEINMANNI_LOCUS1150815;gbkey=Gene;gene_biotype=protein_coding;locus_tag=CSTEINMANNI_LOCUS1150815	CAB1322165.1	---NA---	0
LR778270.1	39944865	39944975	CLocus_610234	39939374	39950303	ID=gene-CSTEINMANNI_LOCUS1150952;Name=CSTEINMANNI_LOCUS1150952;gbkey=Gene;gene_biotype=protein_coding;locus_tag=CSTEINMANNI_LOCUS1150952	CAB1322302.1	NCF2	0
LR778271.1	465683	465810	CLocus_616107	454846	472567	ID=gene-CSTEINMANNI_LOCUS1270720;Name=CSTEINMANNI_LOCUS1270720;gbkey=Gene;gene_biotype=protein_coding;locus_tag=CSTEINMANNI_LOCUS1270720	CAB1322526.1	CTTB2	0
LR778271.1	3657366	3657453	CLocus_617464	3640926	3656882	ID=gene-CSTEINMANNI_LOCUS1270798;Name=CSTEINMANNI_LOCUS1270798;gbkey=Gene;gene_biotype=protein_coding;locus_tag=CSTEINMANNI_LOCUS1270798	CAB1322604.1	APBA2	-485
LR778271.1	8019360	8019435	CLocus_619678	8016326	8024945	ID=gene-CSTEINMANNI_LOCUS1270920;Name=CSTEINMANNI_LOCUS1270920;gbkey=Gene;gene_biotype=protein_coding;locus_tag=CSTEINMANNI_LOCUS1270920	CAB1322726.1	TNNT3	0
LR778271.1	9425470	9425609	CLocus_620426	9427210	9439469	ID=gene-CSTEINMANNI_LOCUS1270956;Name=CSTEINMANNI_LOCUS1270956;gbkey=Gene;gene_biotype=protein_coding;locus_tag=CSTEINMANNI_LOCUS1270956	CAB1322762.1	PRIC1	-1601
LR778271.1	13611473	13611589	CLocus_623076	13598387	13616673	ID=gene-CSTEINMANNI_LOCUS1271044;Name=CSTEINMANNI_LOCUS1271044;end_range=13616673,.;gbkey=Gene;gene_biotype=protein_coding;locus_tag=CSTEINMANNI_LOCUS1271044;partial=true;start_range=.,13598387	CAB1322850.1	TB10C	0
LR778271.1	20209392	20209565	CLocus_627307	20190996	20215153	ID=gene-CSTEINMANNI_LOCUS1271182;Name=CSTEINMANNI_LOCUS1271182;gbkey=Gene;gene_biotype=protein_coding;locus_tag=CSTEINMANNI_LOCUS1271182	CAB1322988.1	LIPB1	0
LR778271.1	21550409	21550529	CLocus_628197	21530980	21575076	ID=gene-CSTEINMANNI_LOCUS1271201;Name=CSTEINMANNI_LOCUS1271201;gbkey=Gene;gene_biotype=protein_coding;locus_tag=CSTEINMANNI_LOCUS1271201	CAB1323007.1	EST2	0
LR778271.1	21936742	21936841	CLocus_628455	21937186	21946368	ID=gene-CSTEINMANNI_LOCUS1271212;Name=CSTEINMANNI_LOCUS1271212;gbkey=Gene;gene_biotype=protein_coding;locus_tag=CSTEINMANNI_LOCUS1271212	CAB1323018.1	FAM3C	-345
LR778271.1	30974390	30974568	CLocus_633691	30972980	30977798	ID=gene-CSTEINMANNI_LOCUS1271373;Name=CSTEINMANNI_LOCUS1271373;gbkey=Gene;gene_biotype=protein_coding;locus_tag=CSTEINMANNI_LOCUS1271373	CAB1323179.1	ISL2A	0
LR778271.1	34770853	34771034	CLocus_635996	34747214	34776710	ID=gene-CSTEINMANNI_LOCUS1271469;Name=CSTEINMANNI_LOCUS1271469;gbkey=Gene;gene_biotype=protein_coding;locus_tag=CSTEINMANNI_LOCUS1271469	CAB1323275.1	LONP2	0
LR778271.1	35243250	35243368	CLocus_636349	35242857	35251294	ID=gene-CSTEINMANNI_LOCUS1271475;Name=CSTEINMANNI_LOCUS1271475;gbkey=Gene;gene_biotype=protein_coding;locus_tag=CSTEINMANNI_LOCUS1271475	CAB1323281.1	ZN423	0
LR778271.1	39261602	39261802	CLocus_639144	39240975	39266743	ID=gene-CSTEINMANNI_LOCUS1271551;Name=CSTEINMANNI_LOCUS1271551;gbkey=Gene;gene_biotype=protein_coding;locus_tag=CSTEINMANNI_LOCUS1271551	CAB1323357.1	AKP13	0
LR778272.1	2779037	2779164	CLocus_652530	2774401	2777620	ID=gene-CSTEINMANNI_LOCUS1408748;Name=CSTEINMANNI_LOCUS1408748;end_range=2777620,.;gbkey=Gene;gene_biotype=protein_coding;locus_tag=CSTEINMANNI_LOCUS1408748;partial=true;start_range=.,2774401	CAB1323729.1	TPRGL	-1418
LR778272.1	9214465	9214586	CLocus_655844	9214746	9239170	ID=gene-CSTEINMANNI_LOCUS1408894;Name=CSTEINMANNI_LOCUS1408894;gbkey=Gene;gene_biotype=protein_coding;locus_tag=CSTEINMANNI_LOCUS1408894	CAB1323875.1	NS1BA	-160
LR778272.1	11488401	11488509	CLocus_657015	11470908	11488746	ID=gene-CSTEINMANNI_LOCUS1408939;Name=CSTEINMANNI_LOCUS1408939;gbkey=Gene;gene_biotype=protein_coding;locus_tag=CSTEINMANNI_LOCUS1408939	CAB1323920.1	ALG6	0
LR778272.1	28158847	28158972	CLocus_667367	28158226	28172475	ID=gene-CSTEINMANNI_LOCUS1409291;Name=CSTEINMANNI_LOCUS1409291;gbkey=Gene;gene_biotype=protein_coding;locus_tag=CSTEINMANNI_LOCUS1409291	CAB1324272.1	EDEM3	0
LR778272.1	31955760	31955960	CLocus_670138	31925723	31954101	ID=gene-CSTEINMANNI_LOCUS1409392;Name=CSTEINMANNI_LOCUS1409392;gbkey=Gene;gene_biotype=protein_coding;locus_tag=CSTEINMANNI_LOCUS1409392	CAB1324373.1	GNA11	-1660
LR778272.1	32653228	32653391	CLocus_670602	32642817	32654589	ID=gene-CSTEINMANNI_LOCUS1409415;Name=CSTEINMANNI_LOCUS1409415;gbkey=Gene;gene_biotype=protein_coding;locus_tag=CSTEINMANNI_LOCUS1409415	CAB1324396.1	ABL2	0
LR778272.1	34789498	34789661	CLocus_672153	34790901	34807759	ID=gene-CSTEINMANNI_LOCUS1409463;Name=CSTEINMANNI_LOCUS1409463;gbkey=Gene;gene_biotype=protein_coding;locus_tag=CSTEINMANNI_LOCUS1409463	CAB1324444.1	T161A	-1240
LR778272.1	38368831	38368973	CLocus_674476	38364124	38386129	ID=gene-CSTEINMANNI_LOCUS1409565;Name=CSTEINMANNI_LOCUS1409565;end_range=38386129,.;gbkey=Gene;gene_biotype=protein_coding;locus_tag=CSTEINMANNI_LOCUS1409565;partial=true	CAB1324546.1	TSP4	0
LR778273.1	6889432	6889592	CLocus_688673	6891192	6897045	ID=gene-CSTEINMANNI_LOCUS1636646;Name=CSTEINMANNI_LOCUS1636646;gbkey=Gene;gene_biotype=protein_coding;locus_tag=CSTEINMANNI_LOCUS1636646	CAB1325755.1	BFSP2	-1600
LR778273.1	7339105	7339231	CLocus_688973	7339962	7348234	ID=gene-CSTEINMANNI_LOCUS1636659;Name=CSTEINMANNI_LOCUS1636659;gbkey=Gene;gene_biotype=protein_coding;locus_tag=CSTEINMANNI_LOCUS1636659	CAB1325768.1	CDYL	731
LR778273.1	12539889	12540091	CLocus_692138	12528126	12542768	ID=gene-CSTEINMANNI_LOCUS1636799;Name=CSTEINMANNI_LOCUS1636799;gbkey=Gene;gene_biotype=protein_coding;locus_tag=CSTEINMANNI_LOCUS1636799	CAB1325908.1	ZN644	0
LR778273.1	16732623	16732735	CLocus_694874	16729495	16732827	ID=gene-CSTEINMANNI_LOCUS1636918;Name=CSTEINMANNI_LOCUS1636918;gbkey=Gene;gene_biotype=protein_coding;locus_tag=CSTEINMANNI_LOCUS1636918	CAB1326027.1	CTL5A	0
LR778273.1	17583049	17583139	CLocus_695357	17578984	17588714	ID=gene-CSTEINMANNI_LOCUS1636933;Name=CSTEINMANNI_LOCUS1636933;gbkey=Gene;gene_biotype=protein_coding;locus_tag=CSTEINMANNI_LOCUS1636933;partial=true;start_range=.,17578984	CAB1326042.1	TOX	0
LR778273.1	23214717	23214781	CLocus_698386	23214354	23219135	ID=gene-CSTEINMANNI_LOCUS1637082;Name=CSTEINMANNI_LOCUS1637082;gbkey=Gene;gene_biotype=protein_coding;locus_tag=CSTEINMANNI_LOCUS1637082	CAB1326191.1	KLH20	0
LR778273.1	36189176	36189340	CLocus_706498	36191357	36193931	ID=gene-CSTEINMANNI_LOCUS1637384;Name=CSTEINMANNI_LOCUS1637384;gbkey=Gene;gene_biotype=protein_coding;locus_tag=CSTEINMANNI_LOCUS1637384	CAB1326493.1	LFG1	-2017
LR778273.1	40670337	40670477	CLocus_709064	40670225	40677512	ID=gene-CSTEINMANNI_LOCUS1637528;Name=CSTEINMANNI_LOCUS1637528;gbkey=Gene;gene_biotype=protein_coding;locus_tag=CSTEINMANNI_LOCUS1637528	CAB1326637.1	HCN2	0
LR778273.1	46580930	46581056	CLocus_712052	46576448	46591149	ID=gene-CSTEINMANNI_LOCUS1637693;Name=CSTEINMANNI_LOCUS1637693;gbkey=Gene;gene_biotype=protein_coding;locus_tag=CSTEINMANNI_LOCUS1637693	CAB1326802.1	S22AD	0
LR778274.1	15300231	15300384	CLocus_724138	15299929	15300173	ID=gene-CSTEINMANNI_LOCUS1764636;Name=CSTEINMANNI_LOCUS1764636;gbkey=Gene;gene_biotype=protein_coding;locus_tag=CSTEINMANNI_LOCUS1764636	CAB1327273.1	---NA---	59
LR778274.1	18824677	18824890	CLocus_727610	18827241	18832619	ID=gene-CSTEINMANNI_LOCUS1764720;Name=CSTEINMANNI_LOCUS1764720;gbkey=Gene;gene_biotype=protein_coding;locus_tag=CSTEINMANNI_LOCUS1764720	CAB1327357.1	---NA---	-2351
LR778274.1	30236432	30236622	CLocus_735019	30237189	30250762	ID=gene-CSTEINMANNI_LOCUS1765000;Name=CSTEINMANNI_LOCUS1765000;gbkey=Gene;gene_biotype=protein_coding;locus_tag=CSTEINMANNI_LOCUS1765000	CAB1327637.1	AQP9	-567
LR778274.1	30997785	30997943	CLocus_735781	31000284	31007106	ID=gene-CSTEINMANNI_LOCUS1765047;Name=CSTEINMANNI_LOCUS1765047;gbkey=Gene;gene_biotype=protein_coding;locus_tag=CSTEINMANNI_LOCUS1765047	CAB1327684.1	CY24B	-2341
LR778274.1	34489367	34489503	CLocus_738947	34484884	34492951	ID=gene-CSTEINMANNI_LOCUS1765148;Name=CSTEINMANNI_LOCUS1765148;gbkey=Gene;gene_biotype=protein_coding;locus_tag=CSTEINMANNI_LOCUS1765148	CAB1327785.1	RCBT1	0
LR778274.1	35223305	35223517	CLocus_739575	35215249	35222847	ID=gene-CSTEINMANNI_LOCUS1765165;Name=CSTEINMANNI_LOCUS1765165;gbkey=Gene;gene_biotype=protein_coding;locus_tag=CSTEINMANNI_LOCUS1765165	CAB1327802.1	---NA---	-459
LR778274.1	39768594	39768770	CLocus_743762	39764088	39798142	ID=gene-CSTEINMANNI_LOCUS1765290;Name=CSTEINMANNI_LOCUS1765290;gbkey=Gene;gene_biotype=protein_coding;locus_tag=CSTEINMANNI_LOCUS1765290	CAB1327927.1	PCNT	0
LR778274.1	41312331	41312497	CLocus_745251	41260167	41325392	ID=gene-CSTEINMANNI_LOCUS1765329;Name=CSTEINMANNI_LOCUS1765329;gbkey=Gene;gene_biotype=protein_coding;locus_tag=CSTEINMANNI_LOCUS1765329	CAB1327966.1	PLA2R	0
LR778274.1	41742429	41742569	CLocus_745699	41738807	41743730	ID=gene-CSTEINMANNI_LOCUS1765348;Name=CSTEINMANNI_LOCUS1765348;end_range=41743730,.;gbkey=Gene;gene_biotype=protein_coding;locus_tag=CSTEINMANNI_LOCUS1765348;partial=true	CAB1327985.1	CLA1B	0
LR778275.1	6310603	6310666	CLocus_762442	6298868	6317497	ID=gene-CSTEINMANNI_LOCUS1926272;Name=CSTEINMANNI_LOCUS1926272;gbkey=Gene;gene_biotype=protein_coding;locus_tag=CSTEINMANNI_LOCUS1926272;partial=true;start_range=.,6298868	CAB1328326.1	OBSCN	0
LR778275.1	9562039	9562174	CLocus_764444	9563805	9564410	ID=gene-CSTEINMANNI_LOCUS1926318;Name=CSTEINMANNI_LOCUS1926318;gbkey=Gene;gene_biotype=protein_coding;locus_tag=CSTEINMANNI_LOCUS1926318	CAB1328372.1	HLH13	1631
LR778275.1	34631473	34631535	CLocus_779378	34587643	34638252	ID=gene-CSTEINMANNI_LOCUS1926829;Name=CSTEINMANNI_LOCUS1926829;gbkey=Gene;gene_biotype=protein_coding;locus_tag=CSTEINMANNI_LOCUS1926829	CAB1328883.1	IGSF3	0
LR778275.1	39673384	39673552	CLocus_782064	39658797	39689001	ID=gene-CSTEINMANNI_LOCUS1926938;Name=CSTEINMANNI_LOCUS1926938;gbkey=Gene;gene_biotype=protein_coding;locus_tag=CSTEINMANNI_LOCUS1926938	CAB1328992.1	IMA4	0
LR778275.1	46944609	46944772	CLocus_785738	46930226	46947497	ID=gene-CSTEINMANNI_LOCUS1927075;Name=CSTEINMANNI_LOCUS1927075;gbkey=Gene;gene_biotype=protein_coding;locus_tag=CSTEINMANNI_LOCUS1927075;partial=true;start_range=.,46930226	CAB1329129.1	STB5L	0
LR778275.1	50946940	50947093	CLocus_787146	50947976	50951204	ID=gene-CSTEINMANNI_LOCUS1927143;Name=CSTEINMANNI_LOCUS1927143;gbkey=Gene;gene_biotype=protein_coding;locus_tag=CSTEINMANNI_LOCUS1927143	CAB1329197.1	---NA---	-883
LR778275.1	51139262	51139333	CLocus_787212	51136162	51136876	ID=gene-CSTEINMANNI_LOCUS1927146;Name=CSTEINMANNI_LOCUS1927146;gbkey=Gene;gene_biotype=protein_coding;locus_tag=CSTEINMANNI_LOCUS1927146	CAB1329200.1	TBB5	2387
LR778276.1	4563716	4563871	CLocus_790318	4548007	4593142	ID=gene-CSTEINMANNI_LOCUS2048311;Name=CSTEINMANNI_LOCUS2048311;gbkey=Gene;gene_biotype=protein_coding;locus_tag=CSTEINMANNI_LOCUS2048311	CAB1329274.1	GRIP2	0
LR778276.1	16923023	16923130	CLocus_798308	16916925	16924219	ID=gene-CSTEINMANNI_LOCUS2048625;Name=CSTEINMANNI_LOCUS2048625;end_range=16924219,.;gbkey=Gene;gene_biotype=protein_coding;locus_tag=CSTEINMANNI_LOCUS2048625;partial=true	CAB1329588.1	KAZRN	0
LR778276.1	21903053	21903230	CLocus_801477	21794041	21910204	ID=gene-CSTEINMANNI_LOCUS2048728;Name=CSTEINMANNI_LOCUS2048728;gbkey=Gene;gene_biotype=protein_coding;locus_tag=CSTEINMANNI_LOCUS2048728	CAB1329691.1	KLD8B	0
LR778276.1	22524050	22524135	CLocus_801895	22526336	22533618	ID=gene-CSTEINMANNI_LOCUS2048747;Name=CSTEINMANNI_LOCUS2048747;gbkey=Gene;gene_biotype=protein_coding;locus_tag=CSTEINMANNI_LOCUS2048747	CAB1329710.1	MASP1	-2201
LR778276.1	24953103	24953218	CLocus_803420	24951492	24964784	ID=gene-CSTEINMANNI_LOCUS2048818;Name=CSTEINMANNI_LOCUS2048818;gbkey=Gene;gene_biotype=protein_coding;locus_tag=CSTEINMANNI_LOCUS2048818	CAB1329781.1	---NA---	0
LR778276.1	29474815	29474989	CLocus_806156	29449658	29478065	ID=gene-CSTEINMANNI_LOCUS2048897;Name=CSTEINMANNI_LOCUS2048897;gbkey=Gene;gene_biotype=protein_coding;locus_tag=CSTEINMANNI_LOCUS2048897	CAB1329860.1	CTBL1	0
LR778276.1	31054440	31054571	CLocus_807220	31043873	31055073	ID=gene-CSTEINMANNI_LOCUS2048953;Name=CSTEINMANNI_LOCUS2048953;end_range=31055073,.;gbkey=Gene;gene_biotype=protein_coding;locus_tag=CSTEINMANNI_LOCUS2048953;partial=true;start_range=.,31043873	CAB1329916.1	XKR7	0
LR778276.1	38501468	38501595	CLocus_811749	38494884	38499495	ID=gene-CSTEINMANNI_LOCUS2049182;Name=CSTEINMANNI_LOCUS2049182;gbkey=Gene;gene_biotype=protein_coding;locus_tag=CSTEINMANNI_LOCUS2049182	CAB1330145.1	MFSD5	1974
LR778276.1	39825371	39825579	CLocus_812462	39819488	39832594	ID=gene-CSTEINMANNI_LOCUS2049209;Name=CSTEINMANNI_LOCUS2049209;end_range=39832594,.;gbkey=Gene;gene_biotype=protein_coding;locus_tag=CSTEINMANNI_LOCUS2049209;partial=true	CAB1330172.1	CACB4	0
LR778276.1	40596109	40596190	CLocus_812871	40584186	40596547	ID=gene-CSTEINMANNI_LOCUS2049225;Name=CSTEINMANNI_LOCUS2049225;gbkey=Gene;gene_biotype=protein_coding;locus_tag=CSTEINMANNI_LOCUS2049225	CAB1330188.1	LARP4	0
LR778276.1	43529432	43529496	CLocus_972833	43518094	43551139	ID=gene-CSTEINMANNI_LOCUS2049300;Name=CSTEINMANNI_LOCUS2049300;gbkey=Gene;gene_biotype=protein_coding;locus_tag=CSTEINMANNI_LOCUS2049300	CAB1330263.1	SRPK1	0
LR778277.1	7250647	7250745	CLocus_820548	7243079	7268806	ID=gene-CSTEINMANNI_LOCUS2173859;Name=CSTEINMANNI_LOCUS2173859;gbkey=Gene;gene_biotype=protein_coding;locus_tag=CSTEINMANNI_LOCUS2173859	CAB1330577.1	EVL	0
LR778277.1	7751613	7751755	CLocus_820886	7695772	7757107	ID=gene-CSTEINMANNI_LOCUS2173876;Name=CSTEINMANNI_LOCUS2173876;gbkey=Gene;gene_biotype=protein_coding;locus_tag=CSTEINMANNI_LOCUS2173876	CAB1330594.1	DYHC1	0
LR778277.1	8583979	8584135	CLocus_821361	8582039	8692480	ID=gene-CSTEINMANNI_LOCUS2173897;Name=CSTEINMANNI_LOCUS2173897;gbkey=Gene;gene_biotype=protein_coding;locus_tag=CSTEINMANNI_LOCUS2173897	CAB1330615.1	CNKR1	0
LR778277.1	22857427	22857558	CLocus_829927	22849762	22880354	ID=gene-CSTEINMANNI_LOCUS2174156;Name=CSTEINMANNI_LOCUS2174156;gbkey=Gene;gene_biotype=protein_coding;locus_tag=CSTEINMANNI_LOCUS2174156	CAB1330874.1	KI26A	0
LR778277.1	23673035	23673171	CLocus_830574	23645350	23687124	ID=gene-CSTEINMANNI_LOCUS2174184;Name=CSTEINMANNI_LOCUS2174184;gbkey=Gene;gene_biotype=protein_coding;locus_tag=CSTEINMANNI_LOCUS2174184;partial=true;start_range=.,23645350	CAB1330902.1	EMAL5	0
LR778277.1	23673177	23673295	CLocus_830576	23645350	23687124	ID=gene-CSTEINMANNI_LOCUS2174184;Name=CSTEINMANNI_LOCUS2174184;gbkey=Gene;gene_biotype=protein_coding;locus_tag=CSTEINMANNI_LOCUS2174184;partial=true;start_range=.,23645350	CAB1330902.1	EMAL5	0
LR778277.1	25190468	25190622	CLocus_831645	25169936	25210968	ID=gene-CSTEINMANNI_LOCUS2174246;Name=CSTEINMANNI_LOCUS2174246;gbkey=Gene;gene_biotype=protein_coding;locus_tag=CSTEINMANNI_LOCUS2174246	CAB1330964.1	LST2	0
LR778277.1	27115324	27115478	CLocus_832962	27115322	27118699	ID=gene-CSTEINMANNI_LOCUS2174304;Name=CSTEINMANNI_LOCUS2174304;gbkey=Gene;gene_biotype=protein_coding;locus_tag=CSTEINMANNI_LOCUS2174304;partial=true;start_range=.,27115322	CAB1331022.1	XKR6	0
LR778277.1	36019891	36020054	CLocus_838644	35992081	36038646	ID=gene-CSTEINMANNI_LOCUS2174457;Name=CSTEINMANNI_LOCUS2174457;end_range=36038646,.;gbkey=Gene;gene_biotype=protein_coding;locus_tag=CSTEINMANNI_LOCUS2174457;partial=true;start_range=.,35992081	CAB1331175.1	TALD3	0
LR778278.1	1680830	1681012	CLocus_848742	1656982	1693185	ID=gene-CSTEINMANNI_LOCUS2290275;Name=CSTEINMANNI_LOCUS2290275;gbkey=Gene;gene_biotype=protein_coding;locus_tag=CSTEINMANNI_LOCUS2290275	CAB1331408.1	SEM6B	0
LR778278.1	2896494	2896628	CLocus_849579	2868344	2964601	ID=gene-CSTEINMANNI_LOCUS2290311;Name=CSTEINMANNI_LOCUS2290311;gbkey=Gene;gene_biotype=protein_coding;locus_tag=CSTEINMANNI_LOCUS2290311	CAB1331444.1	TLE4	0
LR778278.1	7918180	7918273	CLocus_852719	7913253	7930446	ID=gene-CSTEINMANNI_LOCUS2290424;Name=CSTEINMANNI_LOCUS2290424;gbkey=Gene;gene_biotype=protein_coding;locus_tag=CSTEINMANNI_LOCUS2290424	CAB1331557.1	TNNT3	0
LR778278.1	15008799	15008907	CLocus_856552	15010513	15040564	ID=gene-CSTEINMANNI_LOCUS2290584;Name=CSTEINMANNI_LOCUS2290584;gbkey=Gene;gene_biotype=protein_coding;locus_tag=CSTEINMANNI_LOCUS2290584	CAB1331717.1	RLBP1	1606
LR778278.1	28049247	28049397	CLocus_863390	28044769	28049827	ID=gene-CSTEINMANNI_LOCUS2290861;Name=CSTEINMANNI_LOCUS2290861;end_range=28049827,.;gbkey=Gene;gene_biotype=protein_coding;locus_tag=CSTEINMANNI_LOCUS2290861;partial=true	CAB1331994.1	RGPS2	0
LR778278.1	32216700	32216827	CLocus_866056	32217208	32232440	ID=gene-CSTEINMANNI_LOCUS2290946;Name=CSTEINMANNI_LOCUS2290946;end_range=32232440,.;gbkey=Gene;gene_biotype=protein_coding;locus_tag=CSTEINMANNI_LOCUS2290946;partial=true	CAB1332079.1	CLOCK	-381
LR778278.1	33016172	33016248	CLocus_866590	32986069	33031923	ID=gene-CSTEINMANNI_LOCUS2290963;Name=CSTEINMANNI_LOCUS2290963;gbkey=Gene;gene_biotype=protein_coding;locus_tag=CSTEINMANNI_LOCUS2290963	CAB1332096.1	LNX1	0
LR778278.1	35125492	35125611	CLocus_867766	35119556	35129310	ID=gene-CSTEINMANNI_LOCUS2290984;Name=CSTEINMANNI_LOCUS2290984;gbkey=Gene;gene_biotype=protein_coding;locus_tag=CSTEINMANNI_LOCUS2290984	CAB1332117.1	BRDT	0
LR778279.1	6835240	6835379	CLocus_881728	6808209	6843055	ID=gene-CSTEINMANNI_LOCUS2411319;Name=CSTEINMANNI_LOCUS2411319;gbkey=Gene;gene_biotype=protein_coding;locus_tag=CSTEINMANNI_LOCUS2411319	CAB1332451.1	PKN2	0
LR778279.1	12127420	12127607	CLocus_884862	12127552	12134510	ID=gene-CSTEINMANNI_LOCUS2411422;Name=CSTEINMANNI_LOCUS2411422;gbkey=Gene;gene_biotype=protein_coding;locus_tag=CSTEINMANNI_LOCUS2411422	CAB1332554.1	HPLN1	0
LR778279.1	13945339	13945463	CLocus_885956	13922001	13948503	ID=gene-CSTEINMANNI_LOCUS2411458;Name=CSTEINMANNI_LOCUS2411458;end_range=13948503,.;gbkey=Gene;gene_biotype=protein_coding;locus_tag=CSTEINMANNI_LOCUS2411458;partial=true	CAB1332590.1	PISD	0
LR778279.1	14505254	14505354	CLocus_886356	14486821	14508717	ID=gene-CSTEINMANNI_LOCUS2411470;Name=CSTEINMANNI_LOCUS2411470;gbkey=Gene;gene_biotype=protein_coding;locus_tag=CSTEINMANNI_LOCUS2411470	CAB1332602.1	HOME1	0
LR778279.1	15869795	15869855	CLocus_887158	15840702	15879080	ID=gene-CSTEINMANNI_LOCUS2411493;Name=CSTEINMANNI_LOCUS2411493;gbkey=Gene;gene_biotype=protein_coding;locus_tag=CSTEINMANNI_LOCUS2411493;partial=true;start_range=.,15840702	CAB1332625.1	ERBIN	0
LR778279.1	18291915	18292060	CLocus_888720	18279562	18292426	ID=gene-CSTEINMANNI_LOCUS2411528;Name=CSTEINMANNI_LOCUS2411528;gbkey=Gene;gene_biotype=protein_coding;locus_tag=CSTEINMANNI_LOCUS2411528	CAB1332660.1	KKCC2	0
LR778279.1	20772354	20772480	CLocus_890224	20759671	20778896	ID=gene-CSTEINMANNI_LOCUS2411567;Name=CSTEINMANNI_LOCUS2411567;gbkey=Gene;gene_biotype=protein_coding;locus_tag=CSTEINMANNI_LOCUS2411567	CAB1332699.1	GHR	0
LR778279.1	22703822	22703966	CLocus_891510	22706032	22739840	ID=gene-CSTEINMANNI_LOCUS2411615;Name=CSTEINMANNI_LOCUS2411615;gbkey=Gene;gene_biotype=protein_coding;locus_tag=CSTEINMANNI_LOCUS2411615	CAB1332747.1	ASSY	2066
LR778279.1	31006160	31006273	CLocus_896797	30984682	31007876	ID=gene-CSTEINMANNI_LOCUS2411770;Name=CSTEINMANNI_LOCUS2411770;gbkey=Gene;gene_biotype=protein_coding;locus_tag=CSTEINMANNI_LOCUS2411770	CAB1332902.1	KDM6B	0
LR778279.1	34990259	34990327	CLocus_899415	34988444	34992710	ID=gene-CSTEINMANNI_LOCUS2411945;Name=CSTEINMANNI_LOCUS2411945;end_range=34992710,.;gbkey=Gene;gene_biotype=protein_coding;locus_tag=CSTEINMANNI_LOCUS2411945;partial=true	CAB1333077.1	VATA	0
LR778280.1	1207192	1207372	CLocus_906723	1206601	1206922	ID=gene-CSTEINMANNI_LOCUS2528883;Name=CSTEINMANNI_LOCUS2528883;end_range=1206922,.;gbkey=Gene;gene_biotype=protein_coding;locus_tag=CSTEINMANNI_LOCUS2528883;partial=true;start_range=.,1206601	CAB1333411.1	---NA---	271
LR778280.1	4275865	4275990	CLocus_909253	4266010	4278092	ID=gene-CSTEINMANNI_LOCUS2529012;Name=CSTEINMANNI_LOCUS2529012;gbkey=Gene;gene_biotype=protein_coding;locus_tag=CSTEINMANNI_LOCUS2529012	CAB1333540.1	RRAGC	0
LR778280.1	16483203	16483330	CLocus_918197	16482123	16516260	ID=gene-CSTEINMANNI_LOCUS2529213;Name=CSTEINMANNI_LOCUS2529213;gbkey=Gene;gene_biotype=protein_coding;locus_tag=CSTEINMANNI_LOCUS2529213	CAB1333741.1	FOXP2	0
LR778280.1	16483397	16483451	CLocus_918197	16482123	16516260	ID=gene-CSTEINMANNI_LOCUS2529213;Name=CSTEINMANNI_LOCUS2529213;gbkey=Gene;gene_biotype=protein_coding;locus_tag=CSTEINMANNI_LOCUS2529213	CAB1333741.1	FOXP2	0
LR778280.1	17092573	17092690	CLocus_918726	17085525	17091517	ID=gene-CSTEINMANNI_LOCUS2529224;Name=CSTEINMANNI_LOCUS2529224;end_range=17091517,.;gbkey=Gene;gene_biotype=protein_coding;locus_tag=CSTEINMANNI_LOCUS2529224;partial=true	CAB1333752.1	SYN3	-1057
LR778280.1	21250793	21250945	CLocus_921611	21234730	21260750	ID=gene-CSTEINMANNI_LOCUS2529382;Name=CSTEINMANNI_LOCUS2529382;gbkey=Gene;gene_biotype=protein_coding;locus_tag=CSTEINMANNI_LOCUS2529382	CAB1333910.1	---NA---	0
LR778280.1	26112746	26112809	CLocus_924905	26077566	26110030	ID=gene-CSTEINMANNI_LOCUS2529552;Name=CSTEINMANNI_LOCUS2529552;gbkey=Gene;gene_biotype=protein_coding;locus_tag=CSTEINMANNI_LOCUS2529552	CAB1334080.1	NPHN	2717
LR778280.1	33451512	33451603	CLocus_930459	33423089	33473764	ID=gene-CSTEINMANNI_LOCUS2529752;Name=CSTEINMANNI_LOCUS2529752;gbkey=Gene;gene_biotype=protein_coding;locus_tag=CSTEINMANNI_LOCUS2529752	CAB1334280.1	ARHG2	0
LR778280.1	34226496	34226594	CLocus_931081	34225851	34263714	ID=gene-CSTEINMANNI_LOCUS2529786;Name=CSTEINMANNI_LOCUS2529786;gbkey=Gene;gene_biotype=protein_coding;locus_tag=CSTEINMANNI_LOCUS2529786	CAB1334314.1	BMS1	0
LR778280.1	39128046	39128244	CLocus_935143	39126226	39156758	ID=gene-CSTEINMANNI_LOCUS2530004;Name=CSTEINMANNI_LOCUS2530004;end_range=39156758,.;gbkey=Gene;gene_biotype=protein_coding;locus_tag=CSTEINMANNI_LOCUS2530004;partial=true;start_range=.,39126226	CAB1334532.1	HCN3	0
LR778280.1	40823980	40824070	CLocus_936209	40819304	40829361	ID=gene-CSTEINMANNI_LOCUS2530071;Name=CSTEINMANNI_LOCUS2530071;gbkey=Gene;gene_biotype=protein_coding;locus_tag=CSTEINMANNI_LOCUS2530071	CAB1334599.1	CA043	0
LR778280.1	40898318	40898432	CLocus_936271	40900134	40937195	ID=gene-CSTEINMANNI_LOCUS2530074;Name=CSTEINMANNI_LOCUS2530074;gbkey=Gene;gene_biotype=protein_coding;locus_tag=CSTEINMANNI_LOCUS2530074	CAB1334602.1	AT8B2	-1702
LR778280.1	41051327	41051468	CLocus_936406	41047463	41066576	ID=gene-CSTEINMANNI_LOCUS2530081;Name=CSTEINMANNI_LOCUS2530081;gbkey=Gene;gene_biotype=protein_coding;locus_tag=CSTEINMANNI_LOCUS2530081;partial=true;start_range=.,41047463	CAB1334609.1	PI51A	0
LR778280.1	45874363	45874522	CLocus_939860	45866233	45876379	ID=gene-CSTEINMANNI_LOCUS2530253;Name=CSTEINMANNI_LOCUS2530253;gbkey=Gene;gene_biotype=protein_coding;locus_tag=CSTEINMANNI_LOCUS2530253	CAB1334781.1	RXRBA	0
LR778281.1	5035681	5035805	CLocus_943361	5033157	5055320	ID=gene-CSTEINMANNI_LOCUS2660468;Name=CSTEINMANNI_LOCUS2660468;end_range=5055320,.;gbkey=Gene;gene_biotype=protein_coding;locus_tag=CSTEINMANNI_LOCUS2660468;partial=true	CAB1334861.1	NID2	0
LR778281.1	7540792	7540934	CLocus_944931	7531562	7542773	ID=gene-CSTEINMANNI_LOCUS2660505;Name=CSTEINMANNI_LOCUS2660505;gbkey=Gene;gene_biotype=protein_coding;locus_tag=CSTEINMANNI_LOCUS2660505	CAB1334898.1	BEGIN	0
LR778281.1	12913983	12914138	CLocus_948487	12907419	12922122	ID=gene-CSTEINMANNI_LOCUS2660588;Name=CSTEINMANNI_LOCUS2660588;gbkey=Gene;gene_biotype=protein_coding;locus_tag=CSTEINMANNI_LOCUS2660588	CAB1334981.1	HNRPU	0
LR778281.1	14460217	14460387	CLocus_949377	14457160	14468901	ID=gene-CSTEINMANNI_LOCUS2660615;Name=CSTEINMANNI_LOCUS2660615;gbkey=Gene;gene_biotype=protein_coding;locus_tag=CSTEINMANNI_LOCUS2660615	CAB1335008.1	RPAP1	0
LR778281.1	15585169	15585331	CLocus_950096	15529125	15596973	ID=gene-CSTEINMANNI_LOCUS2660639;Name=CSTEINMANNI_LOCUS2660639;end_range=15596973,.;gbkey=Gene;gene_biotype=protein_coding;locus_tag=CSTEINMANNI_LOCUS2660639;partial=true	CAB1335032.1	COCA1	0
LR778281.1	25326168	25326400	CLocus_956551	25320677	25323544	ID=gene-CSTEINMANNI_LOCUS2660885;Name=CSTEINMANNI_LOCUS2660885;end_range=25323544,.;gbkey=Gene;gene_biotype=protein_coding;locus_tag=CSTEINMANNI_LOCUS2660885;partial=true;start_range=.,25320677	CAB1335278.1	KPCL	2625
LR778281.1	39052315	39052377	CLocus_964398	39017906	39054889	ID=gene-CSTEINMANNI_LOCUS2661139;Name=CSTEINMANNI_LOCUS2661139;gbkey=Gene;gene_biotype=protein_coding;locus_tag=CSTEINMANNI_LOCUS2661139	CAB1335532.1	OTOF	0
LR778281.1	41110967	41111157	CLocus_965545	41111586	41131981	ID=gene-CSTEINMANNI_LOCUS2661189;Name=CSTEINMANNI_LOCUS2661189;gbkey=Gene;gene_biotype=protein_coding;locus_tag=CSTEINMANNI_LOCUS2661189	CAB1335582.1	IOD2	-429
LR778281.1	45285068	45285130	CLocus_967473	45260751	45282847	ID=gene-CSTEINMANNI_LOCUS2661269;Name=CSTEINMANNI_LOCUS2661269;gbkey=Gene;gene_biotype=protein_coding;locus_tag=CSTEINMANNI_LOCUS2661269	CAB1335662.1	RTF1	2222
LR778281.1	45285305	45285365	CLocus_967473	45260751	45282847	ID=gene-CSTEINMANNI_LOCUS2661269;Name=CSTEINMANNI_LOCUS2661269;gbkey=Gene;gene_biotype=protein_coding;locus_tag=CSTEINMANNI_LOCUS2661269	CAB1335662.1	RTF1	2459
LR778281.1	46954473	46954561	CLocus_968302	46941048	46954953	ID=gene-CSTEINMANNI_LOCUS2661324;Name=CSTEINMANNI_LOCUS2661324;end_range=46954953,.;gbkey=Gene;gene_biotype=protein_coding;locus_tag=CSTEINMANNI_LOCUS2661324;partial=true	CAB1335717.1	ALMS1	0
LR778281.1	48126308	48126434	CLocus_968688	48121184	48148310	ID=gene-CSTEINMANNI_LOCUS2661338;Name=CSTEINMANNI_LOCUS2661338;gbkey=Gene;gene_biotype=protein_coding;locus_tag=CSTEINMANNI_LOCUS2661338	CAB1335731.1	NSD2	0
LR778282.1	4947757	4947864	CLocus_970921	4944213	4954603	ID=gene-CSTEINMANNI_LOCUS2771952;Name=CSTEINMANNI_LOCUS2771952;gbkey=Gene;gene_biotype=protein_coding;locus_tag=CSTEINMANNI_LOCUS2771952	CAB1335849.1	LAMA5	0
LR778282.1	12667941	12668060	CLocus_974988	12667797	12672221	ID=gene-CSTEINMANNI_LOCUS2772157;Name=CSTEINMANNI_LOCUS2772157;gbkey=Gene;gene_biotype=protein_coding;locus_tag=CSTEINMANNI_LOCUS2772157	CAB1336054.1	KBTBC	0
LR778282.1	18630823	18630975	CLocus_978462	18630277	18639826	ID=gene-CSTEINMANNI_LOCUS2772292;Name=CSTEINMANNI_LOCUS2772292;gbkey=Gene;gene_biotype=protein_coding;locus_tag=CSTEINMANNI_LOCUS2772292	CAB1336189.1	SPO11	0
LR778282.1	23532690	23532765	CLocus_981641	23534126	23545955	ID=gene-CSTEINMANNI_LOCUS2772425;Name=CSTEINMANNI_LOCUS2772425;gbkey=Gene;gene_biotype=protein_coding;locus_tag=CSTEINMANNI_LOCUS2772425	CAB1336322.1	IGS21	-1361
LR778282.1	29498300	29498445	CLocus_985659	29499414	29502278	ID=gene-CSTEINMANNI_LOCUS2772568;Name=CSTEINMANNI_LOCUS2772568;gbkey=Gene;gene_biotype=protein_coding;locus_tag=CSTEINMANNI_LOCUS2772568;partial=true;start_range=.,29499414	CAB1336465.1	CHIA	-969
LR778282.1	29522343	29522460	CLocus_985674	29514771	29525418	ID=gene-CSTEINMANNI_LOCUS2772570;Name=CSTEINMANNI_LOCUS2772570;gbkey=Gene;gene_biotype=protein_coding;locus_tag=CSTEINMANNI_LOCUS2772570	CAB1336467.1	LAP2B	0
LR778282.1	30582026	30582134	CLocus_986331	30567611	30616051	ID=gene-CSTEINMANNI_LOCUS2772597;Name=CSTEINMANNI_LOCUS2772597;gbkey=Gene;gene_biotype=protein_coding;locus_tag=CSTEINMANNI_LOCUS2772597	CAB1336494.1	PDZD4	0
LR778282.1	46325223	46325350	CLocus_996148	46314413	46324779	ID=gene-CSTEINMANNI_LOCUS2773002;Name=CSTEINMANNI_LOCUS2773002;gbkey=Gene;gene_biotype=protein_coding;locus_tag=CSTEINMANNI_LOCUS2773002	CAB1336899.1	YBOX1	-445
LR778283.1	17939001	17939061	CLocus_1008693	17925431	17986251	ID=gene-CSTEINMANNI_LOCUS2998657;Name=CSTEINMANNI_LOCUS2998657;gbkey=Gene;gene_biotype=protein_coding;locus_tag=CSTEINMANNI_LOCUS2998657	CAB1338141.1	NMDE3	0
LR778283.1	20827184	20827346	CLocus_1010353	20820101	20829052	ID=gene-CSTEINMANNI_LOCUS2998700;Name=CSTEINMANNI_LOCUS2998700;gbkey=Gene;gene_biotype=protein_coding;locus_tag=CSTEINMANNI_LOCUS2998700	CAB1338184.1	WIPI3	0
LR778283.1	24581190	24581359	CLocus_1012679	24580622	24582255	ID=gene-CSTEINMANNI_LOCUS2998807;Name=CSTEINMANNI_LOCUS2998807;gbkey=Gene;gene_biotype=protein_coding;locus_tag=CSTEINMANNI_LOCUS2998807	CAB1338291.1	NEUL2	0
LR778283.1	25216775	25216926	CLocus_1013100	25214531	25228311	ID=gene-CSTEINMANNI_LOCUS2998833;Name=CSTEINMANNI_LOCUS2998833;gbkey=Gene;gene_biotype=protein_coding;locus_tag=CSTEINMANNI_LOCUS2998833	CAB1338317.1	UBP42	0
LR778283.1	25479059	25479148	CLocus_1013275	25473743	25501948	ID=gene-CSTEINMANNI_LOCUS2998844;Name=CSTEINMANNI_LOCUS2998844;gbkey=Gene;gene_biotype=protein_coding;locus_tag=CSTEINMANNI_LOCUS2998844	CAB1338328.1	BAHC1	0
LR778283.1	31092542	31092698	CLocus_1016765	31091232	31104645	ID=gene-CSTEINMANNI_LOCUS2998947;Name=CSTEINMANNI_LOCUS2998947;gbkey=Gene;gene_biotype=protein_coding;locus_tag=CSTEINMANNI_LOCUS2998947	CAB1338431.1	PPM1B	0
LR778283.1	39312543	39312724	CLocus_1021265	39309833	39315884	ID=gene-CSTEINMANNI_LOCUS2999092;Name=CSTEINMANNI_LOCUS2999092;end_range=39315884,.;gbkey=Gene;gene_biotype=protein_coding;locus_tag=CSTEINMANNI_LOCUS2999092;partial=true	CAB1338576.1	DYH17	0
LR778284.1	6180490	6180679	CLocus_1027983	6158244	6201571	ID=gene-CSTEINMANNI_LOCUS3115954;Name=CSTEINMANNI_LOCUS3115954;end_range=6201571,.;gbkey=Gene;gene_biotype=protein_coding;locus_tag=CSTEINMANNI_LOCUS3115954;partial=true	CAB1338835.1	TRPM1	0
LR778284.1	9205647	9205762	CLocus_1030281	9204810	9213290	ID=gene-CSTEINMANNI_LOCUS3116053;Name=CSTEINMANNI_LOCUS3116053;gbkey=Gene;gene_biotype=protein_coding;locus_tag=CSTEINMANNI_LOCUS3116053	CAB1338934.1	GATM	0
LR778284.1	14711314	14711465	CLocus_1034804	14681301	14724969	ID=gene-CSTEINMANNI_LOCUS3116184;Name=CSTEINMANNI_LOCUS3116184;gbkey=Gene;gene_biotype=protein_coding;locus_tag=CSTEINMANNI_LOCUS3116184	CAB1339065.1	MPEG1	0
LR778284.1	28546070	28546254	CLocus_1047436	28536834	28558476	ID=gene-CSTEINMANNI_LOCUS3116532;Name=CSTEINMANNI_LOCUS3116532;gbkey=Gene;gene_biotype=protein_coding;locus_tag=CSTEINMANNI_LOCUS3116532	CAB1339413.1	MTMRA	0
LR778284.1	28741723	28741823	CLocus_1047633	28738607	28759471	ID=gene-CSTEINMANNI_LOCUS3116539;Name=CSTEINMANNI_LOCUS3116539;gbkey=Gene;gene_biotype=protein_coding;locus_tag=CSTEINMANNI_LOCUS3116539	CAB1339420.1	CRLD2	0
LR778284.1	30450479	30450633	CLocus_1049443	30449690	30482375	ID=gene-CSTEINMANNI_LOCUS3116578;Name=CSTEINMANNI_LOCUS3116578;gbkey=Gene;gene_biotype=protein_coding;locus_tag=CSTEINMANNI_LOCUS3116578	CAB1339459.1	MRVI1	0
LR778284.1	30493506	30493628	CLocus_1049481	30494217	30512981	ID=gene-CSTEINMANNI_LOCUS3116580;Name=CSTEINMANNI_LOCUS3116580;gbkey=Gene;gene_biotype=protein_coding;locus_tag=CSTEINMANNI_LOCUS3116580	CAB1339461.1	AMPD3	589
LR778284.1	30662333	30662439	CLocus_1049655	30627995	30665043	ID=gene-CSTEINMANNI_LOCUS3116583;Name=CSTEINMANNI_LOCUS3116583;gbkey=Gene;gene_biotype=protein_coding;locus_tag=CSTEINMANNI_LOCUS3116583;partial=true;start_range=.,30627995	CAB1339464.1	MTMRD	0
LR778284.1	31170777	31170879	CLocus_1050163	31173597	31188254	ID=gene-CSTEINMANNI_LOCUS3116596;Name=CSTEINMANNI_LOCUS3116596;gbkey=Gene;gene_biotype=protein_coding;locus_tag=CSTEINMANNI_LOCUS3116596	CAB1339477.1	KPYM	-2718
LR778284.1	31676552	31676702	CLocus_1050607	31676401	31678036	ID=gene-CSTEINMANNI_LOCUS3116614;Name=CSTEINMANNI_LOCUS3116614;gbkey=Gene;gene_biotype=protein_coding;locus_tag=CSTEINMANNI_LOCUS3116614	CAB1339495.1	---NA---	0
LR778284.1	31726182	31726276	CLocus_1050665	31710120	31728957	ID=gene-CSTEINMANNI_LOCUS3116616;Name=CSTEINMANNI_LOCUS3116616;gbkey=Gene;gene_biotype=protein_coding;locus_tag=CSTEINMANNI_LOCUS3116616	CAB1339497.1	CKLF4	0
LR778284.1	41191473	41191589	CLocus_1058581	41184583	41192207	ID=gene-CSTEINMANNI_LOCUS3116788;Name=CSTEINMANNI_LOCUS3116788;gbkey=Gene;gene_biotype=protein_coding;locus_tag=CSTEINMANNI_LOCUS3116788	CAB1339669.1	HTAI2	0
LR778285.1	31889256	31889364	CLocus_1078191	31873982	31895620	ID=gene-CSTEINMANNI_LOCUS3226827;Name=CSTEINMANNI_LOCUS3226827;gbkey=Gene;gene_biotype=protein_coding;locus_tag=CSTEINMANNI_LOCUS3226827	CAB1340369.1	MOT10	0
LR778285.1	34753387	34753554	CLocus_1080122	34753423	34764375	ID=gene-CSTEINMANNI_LOCUS3226890;Name=CSTEINMANNI_LOCUS3226890;end_range=34764375,.;gbkey=Gene;gene_biotype=protein_coding;locus_tag=CSTEINMANNI_LOCUS3226890;partial=true	CAB1340432.1	R1441	0
LR778285.1	35885131	35885269	CLocus_1080859	35868182	35887957	ID=gene-CSTEINMANNI_LOCUS3226899;Name=CSTEINMANNI_LOCUS3226899;end_range=35887957,.;gbkey=Gene;gene_biotype=protein_coding;locus_tag=CSTEINMANNI_LOCUS3226899;partial=true	CAB1340441.1	GBRR2	0
LR778285.1	36165658	36165741	CLocus_1081029	36165685	36167091	ID=gene-CSTEINMANNI_LOCUS3226904;Name=CSTEINMANNI_LOCUS3226904;gbkey=Gene;gene_biotype=protein_coding;locus_tag=CSTEINMANNI_LOCUS3226904	CAB1340446.1	CNR1A	0
LR778285.1	38381220	38381378	CLocus_1082383	38361987	38381376	ID=gene-CSTEINMANNI_LOCUS3226935;Name=CSTEINMANNI_LOCUS3226935;end_range=38381376,.;gbkey=Gene;gene_biotype=protein_coding;locus_tag=CSTEINMANNI_LOCUS3226935;partial=true	CAB1340477.1	TTBK2	0
LR778286.1	2023497	2023653	CLocus_1087566	2026496	2030329	ID=gene-CSTEINMANNI_LOCUS3332783;Name=CSTEINMANNI_LOCUS3332783;gbkey=Gene;gene_biotype=protein_coding;locus_tag=CSTEINMANNI_LOCUS3332783	CAB1340615.1	DSEL	2843
LR778286.1	3016227	3016320	CLocus_1088225	3009401	3015723	ID=gene-CSTEINMANNI_LOCUS3332797;Name=CSTEINMANNI_LOCUS3332797;gbkey=Gene;gene_biotype=protein_coding;locus_tag=CSTEINMANNI_LOCUS3332797;partial=true;start_range=.,3009401	CAB1340629.1	---NA---	-505
LR778286.1	6367238	6367391	CLocus_1090335	6352571	6373947	ID=gene-CSTEINMANNI_LOCUS3332866;Name=CSTEINMANNI_LOCUS3332866;gbkey=Gene;gene_biotype=protein_coding;locus_tag=CSTEINMANNI_LOCUS3332866	CAB1340698.1	SKT	0
LR778286.1	6738386	6738658	CLocus_1090548	6724154	6738716	ID=gene-CSTEINMANNI_LOCUS3332871;Name=CSTEINMANNI_LOCUS3332871;gbkey=Gene;gene_biotype=protein_coding;locus_tag=CSTEINMANNI_LOCUS3332871	CAB1340703.1	DLGP1	0
LR778286.1	17589451	17589598	CLocus_1096851	17587403	17592953	ID=gene-CSTEINMANNI_LOCUS3332980;Name=CSTEINMANNI_LOCUS3332980;gbkey=Gene;gene_biotype=protein_coding;locus_tag=CSTEINMANNI_LOCUS3332980	CAB1340812.1	---NA---	0
LR778286.1	17941696	17941858	CLocus_1097052	17943986	17975203	ID=gene-CSTEINMANNI_LOCUS3332987;Name=CSTEINMANNI_LOCUS3332987;end_range=17975203,.;gbkey=Gene;gene_biotype=protein_coding;locus_tag=CSTEINMANNI_LOCUS3332987;partial=true	CAB1340819.1	ITPI1	2128
LR778286.1	26064501	26064611	CLocus_1102004	26063590	26066224	ID=gene-CSTEINMANNI_LOCUS3333184;Name=CSTEINMANNI_LOCUS3333184;gbkey=Gene;gene_biotype=protein_coding;locus_tag=CSTEINMANNI_LOCUS3333184;partial=true;start_range=.,26063590	CAB1341016.1	CIP2A	0
LR778287.1	725054	725188	CLocus_1109781	718268	729293	ID=gene-CSTEINMANNI_LOCUS3426200;Name=CSTEINMANNI_LOCUS3426200;gbkey=Gene;gene_biotype=protein_coding;locus_tag=CSTEINMANNI_LOCUS3426200	CAB1341285.1	VATL	0
LR778287.1	4485156	4485318	CLocus_1112219	4476151	4488409	ID=gene-CSTEINMANNI_LOCUS3426315;Name=CSTEINMANNI_LOCUS3426315;gbkey=Gene;gene_biotype=protein_coding;locus_tag=CSTEINMANNI_LOCUS3426315	CAB1341400.1	DOC2B	0
LR778287.1	4485156	4485318	CLocus_1112219	4476956	4498541	ID=gene-CSTEINMANNI_LOCUS3426316;Name=CSTEINMANNI_LOCUS3426316;gbkey=Gene;gene_biotype=protein_coding;locus_tag=CSTEINMANNI_LOCUS3426316	CAB1341401.1	---NA---	0
LR778287.1	4885145	4885244	CLocus_1112598	4883014	4900142	ID=gene-CSTEINMANNI_LOCUS3426329;Name=CSTEINMANNI_LOCUS3426329;gbkey=Gene;gene_biotype=protein_coding;locus_tag=CSTEINMANNI_LOCUS3426329	CAB1341414.1	A16A1	0
LR778287.1	12470157	12470249	CLocus_1117729	12459681	12472494	ID=gene-CSTEINMANNI_LOCUS3426521;Name=CSTEINMANNI_LOCUS3426521;gbkey=Gene;gene_biotype=protein_coding;locus_tag=CSTEINMANNI_LOCUS3426521	CAB1341606.1	---NA---	0
LR778287.1	17371090	17371176	CLocus_1121254	17371044	17410299	ID=gene-CSTEINMANNI_LOCUS3426665;Name=CSTEINMANNI_LOCUS3426665;gbkey=Gene;gene_biotype=protein_coding;locus_tag=CSTEINMANNI_LOCUS3426665	CAB1341750.1	TTYH3	0
LR778287.1	20343276	20343444	CLocus_1123292	20334115	20353823	ID=gene-CSTEINMANNI_LOCUS3426727;Name=CSTEINMANNI_LOCUS3426727;gbkey=Gene;gene_biotype=protein_coding;locus_tag=CSTEINMANNI_LOCUS3426727	CAB1341812.1	PDE4D	0
LR778287.1	21346045	21346174	CLocus_1124140	21341138	21351353	ID=gene-CSTEINMANNI_LOCUS3426767;Name=CSTEINMANNI_LOCUS3426767;end_range=21351353,.;gbkey=Gene;gene_biotype=protein_coding;locus_tag=CSTEINMANNI_LOCUS3426767;partial=true	CAB1341852.1	NBR1	0
LR778287.1	23011545	23011664	CLocus_1125653	23010939	23016625	ID=gene-CSTEINMANNI_LOCUS3426824;Name=CSTEINMANNI_LOCUS3426824;gbkey=Gene;gene_biotype=protein_coding;locus_tag=CSTEINMANNI_LOCUS3426824	CAB1341909.1	WBP2	0
LR778287.1	24147085	24147276	CLocus_1126667	24148030	24157089	ID=gene-CSTEINMANNI_LOCUS3426873;Name=CSTEINMANNI_LOCUS3426873;gbkey=Gene;gene_biotype=protein_coding;locus_tag=CSTEINMANNI_LOCUS3426873	CAB1341958.1	RGL1	754
LR778287.1	24652439	24652553	CLocus_1127045	24651185	24663795	ID=gene-CSTEINMANNI_LOCUS3426892;Name=CSTEINMANNI_LOCUS3426892;end_range=24663795,.;gbkey=Gene;gene_biotype=protein_coding;locus_tag=CSTEINMANNI_LOCUS3426892;partial=true;start_range=.,24651185	CAB1341977.1	TGBR3	0
LR778287.1	24918153	24918294	CLocus_1127378	24917113	24942410	ID=gene-CSTEINMANNI_LOCUS3426908;Name=CSTEINMANNI_LOCUS3426908;gbkey=Gene;gene_biotype=protein_coding;locus_tag=CSTEINMANNI_LOCUS3426908	CAB1341993.1	MAST1	0
LR778287.1	29655578	29655702	CLocus_1131447	29655750	29657513	ID=gene-CSTEINMANNI_LOCUS3427055;Name=CSTEINMANNI_LOCUS3427055;gbkey=Gene;gene_biotype=protein_coding;locus_tag=CSTEINMANNI_LOCUS3427055	CAB1342140.1	COX6A	-48
LR778287.1	29665121	29665252	CLocus_1131457	29664464	29665408	ID=gene-CSTEINMANNI_LOCUS3427057;Name=CSTEINMANNI_LOCUS3427057;gbkey=Gene;gene_biotype=protein_coding;locus_tag=CSTEINMANNI_LOCUS3427057	CAB1342142.1	---NA---	0
LR778287.1	31031749	31031867	CLocus_1132445	31024511	31034956	ID=gene-CSTEINMANNI_LOCUS3427086;Name=CSTEINMANNI_LOCUS3427086;gbkey=Gene;gene_biotype=protein_coding;locus_tag=CSTEINMANNI_LOCUS3427086	CAB1342171.1	MERB1	0
LR778288.1	13630053	13630200	CLocus_1146617	13621390	13630814	ID=gene-CSTEINMANNI_LOCUS3550478;Name=CSTEINMANNI_LOCUS3550478;gbkey=Gene;gene_biotype=protein_coding;locus_tag=CSTEINMANNI_LOCUS3550478	CAB1342751.1	CRNL1	0
LR778288.1	21004760	21004885	CLocus_1151279	21007270	21008599	ID=gene-CSTEINMANNI_LOCUS3550620;Name=CSTEINMANNI_LOCUS3550620;gbkey=Gene;gene_biotype=protein_coding;locus_tag=CSTEINMANNI_LOCUS3550620	CAB1342893.1	AIG1	-2385
LR778288.1	21863348	21863456	CLocus_1151808	21831805	21865577	ID=gene-CSTEINMANNI_LOCUS3550645;Name=CSTEINMANNI_LOCUS3550645;gbkey=Gene;gene_biotype=protein_coding;locus_tag=CSTEINMANNI_LOCUS3550645	CAB1342918.1	MPRI	0
LR778288.1	21964608	21964662	CLocus_1151884	21959396	21966389	ID=gene-CSTEINMANNI_LOCUS3550655;Name=CSTEINMANNI_LOCUS3550655;gbkey=Gene;gene_biotype=protein_coding;locus_tag=CSTEINMANNI_LOCUS3550655	CAB1342928.1	GNPAT	0
LR778288.1	37384094	37384370	CLocus_1161535	37345074	37419728	ID=gene-CSTEINMANNI_LOCUS3550958;Name=CSTEINMANNI_LOCUS3550958;gbkey=Gene;gene_biotype=protein_coding;locus_tag=CSTEINMANNI_LOCUS3550958	CAB1343231.1	FNDC1	0
LR778289.1	2118028	2118101	CLocus_1165540	2120381	2138764	ID=gene-CSTEINMANNI_LOCUS3649733;Name=CSTEINMANNI_LOCUS3649733;gbkey=Gene;gene_biotype=protein_coding;locus_tag=CSTEINMANNI_LOCUS3649733	CAB1343309.1	CAD23	2280
LR778289.1	6083734	6083939	CLocus_1167981	6080051	6100406	ID=gene-CSTEINMANNI_LOCUS3649792;Name=CSTEINMANNI_LOCUS3649792;gbkey=Gene;gene_biotype=protein_coding;locus_tag=CSTEINMANNI_LOCUS3649792	CAB1343368.1	UBTD1	0
LR778289.1	20517151	20517331	CLocus_1177011	20512443	20517599	ID=gene-CSTEINMANNI_LOCUS3650074;Name=CSTEINMANNI_LOCUS3650074;gbkey=Gene;gene_biotype=protein_coding;locus_tag=CSTEINMANNI_LOCUS3650074	CAB1343650.1	SMS1	0
LR778289.1	20653651	20653783	CLocus_1177076	20644798	20662393	ID=gene-CSTEINMANNI_LOCUS3650077;Name=CSTEINMANNI_LOCUS3650077;gbkey=Gene;gene_biotype=protein_coding;locus_tag=CSTEINMANNI_LOCUS3650077	CAB1343653.1	PTEN	0
LR778289.1	43597770	43597953	CLocus_1190067	43575449	43609562	ID=gene-CSTEINMANNI_LOCUS3650492;Name=CSTEINMANNI_LOCUS3650492;gbkey=Gene;gene_biotype=protein_coding;locus_tag=CSTEINMANNI_LOCUS3650492	CAB1344068.1	ANK3	0
LR778289.1	43597863	43598071	CLocus_1190069	43575449	43609562	ID=gene-CSTEINMANNI_LOCUS3650492;Name=CSTEINMANNI_LOCUS3650492;gbkey=Gene;gene_biotype=protein_coding;locus_tag=CSTEINMANNI_LOCUS3650492	CAB1344068.1	ANK3	0
LR778290.1	17514743	17514919	CLocus_1200783	17514317	17520864	ID=gene-CSTEINMANNI_LOCUS3751161;Name=CSTEINMANNI_LOCUS3751161;gbkey=Gene;gene_biotype=protein_coding;locus_tag=CSTEINMANNI_LOCUS3751161	CAB1344438.1	NACC1	0
LR778290.1	24433637	24433801	CLocus_1206556	24430677	24431120	ID=gene-CSTEINMANNI_LOCUS3751361;Name=CSTEINMANNI_LOCUS3751361;gbkey=Gene;gene_biotype=protein_coding;locus_tag=CSTEINMANNI_LOCUS3751361;partial=true;start_range=.,24430677	CAB1344638.1	SORC1	-2518
LR778290.1	29126728	29126889	CLocus_1210243	29119198	29128554	ID=gene-CSTEINMANNI_LOCUS3751486;Name=CSTEINMANNI_LOCUS3751486;gbkey=Gene;gene_biotype=protein_coding;locus_tag=CSTEINMANNI_LOCUS3751486	CAB1344763.1	M4K3	0
LR778290.1	31014707	31014827	CLocus_1211763	31017656	31019494	ID=gene-CSTEINMANNI_LOCUS3751526;Name=CSTEINMANNI_LOCUS3751526;end_range=31019494,.;gbkey=Gene;gene_biotype=protein_coding;locus_tag=CSTEINMANNI_LOCUS3751526;partial=true	CAB1344803.1	TOM20	-2829
LR778291.1	15732901	15733098	CLocus_1225992	15730351	15734074	ID=gene-CSTEINMANNI_LOCUS3864056;Name=CSTEINMANNI_LOCUS3864056;end_range=15734074,.;gbkey=Gene;gene_biotype=protein_coding;locus_tag=CSTEINMANNI_LOCUS3864056;partial=true;start_range=.,15730351	CAB1345217.1	IRS1B	0

## Sheet: TableS10
Table S10. Gene Ontology analysis of the shared DM loci in the Eck system. Only GO terms with uncorrected p-value < 0.001 are reported.
GO biological process complete	GO term	Observed genes in input	Expected genes in input	Fold enrichment	uncorrected p-value
chemical synaptic transmission	GO:0007268	5	0.5	10.01	0.000115
anterograde trans-synaptic signaling	GO:0098916	5	0.5	10.01	0.000115
trans-synaptic signaling	GO:0099537	5	0.52	9.53	0.000144
synaptic signaling	GO:0099536	5	0.56	8.96	0.000191
negative regulation of potassium ion transmembrane transporter activity	GO:1901017	2	0.02	90.65	0.000279
regulation of postsynaptic neurotransmitter receptor activity	GO:0098962	2	0.03	74.65	0.000396
negative regulation of potassium ion transmembrane transport	GO:1901380	2	0.03	70.51	0.000439
negative regulation of potassium ion transport	GO:0043267	2	0.04	50.76	0.000806
regulation of nervous system process	GO:0031644	3	0.2	15.35	0.000981
regulation of signaling receptor activity	GO:0010469	3	0.2	15.35	0.000981
regulation of synaptic transmission, GABAergic	GO:0032228	2	0.04	45.32	0.000996

[truncated: 1 more sheets: TableS11]
